# Supplementary material for: Core-, pan- and accessory genome analyses of Clostridium neonatale: insights into genetic diversity
Source: Microb Genom. 2022 May 13;8(5):mgen000813. doi: 10.1099/mgen.0.000813 (PMC9465065; doi:10.1099/mgen.0.000813)
Supplement: Supplementary material 1 [file mgen-8-813-s001.xlsx]

## Sheet: Table S1
Table S1. C. neonatale genomes pan-genome data.
	Genome no.	Organism	No. of core genes	No. of accessory genes	No. of unique genes	No. of exclusively absent genes
	1	C. neonatale 250.09	3387	408	304	224
	2	C. neonatale C25	3387	536	5	1
	3	C. neonatale CB12	3387	739	113	19
	4	C. neonatale CC3_PB	3387	1190	546	3
	5	C. neonatale LF22	3387	1182	742	60
	6	C. neonatale NEC25	3387	535	7	2
	7	C. neonatale NEC26	3387	493	17	12
	8	C. neonatale NEC32	3387	519	11	4
	9	C. neonatale NEC86	3387	795	75	0

## Sheet: Table S2
Table S2. Orthologous protein clusters of C. neonatale 250_09, CC3_PB and LF22 strains.
C. neonatale 250.09	Cluster ID	Number of proteins	Swiss_Prot ID/Protein	Gene Onthology annotation	Representatives of manually curated annotated genes*
	cluster20	7	A0A0H2XIV9	GO:0009405; P:pathogenesis; IEA:UniProtKB-KW	Clostridium_neonatale_250_09|CNEO_v2_2871;Clostridium_neonatale_250_09|CNEO_v2_2880;Clostridium_neonatale_250_09|CNEO_v2_2913;Clostridium_neonatale_250_09|CNEO_v2_2884;Clostridium_neonatale_250_09|CNEO_v2_2908;Clostridium_neonatale_250_09|CNEO_v2_2867;Clostridium_neonatale_250_09|CNEO_v2_2876
	cluster4762	2	N/A	N/A	Clostridium_neonatale_250_09|CNEO_v2_2902;Clostridium_neonatale_250_09|CNEO_v2_2907
	cluster4763	2	N/A	N/A	Clostridium_neonatale_250_09|CNEO_v2_2910;Clostridium_neonatale_250_09|CNEO_v2_2882
	cluster4764	2	N/A	N/A	Clostridium_neonatale_250_09|CNEO_v2_3140;Clostridium_neonatale_250_09|CNEO_v2_0841
	cluster4765	2	N/A	N/A	Clostridium_neonatale_250_09|CNEO_v2_2912;Clostridium_neonatale_250_09|CNEO_v2_2883
	cluster4766	2	N/A	N/A	Clostridium_neonatale_250_09|CNEO_v2_2869;Clostridium_neonatale_250_09|CNEO_v2_2872
	cluster4767	2	N/A	N/A	Clostridium_neonatale_250_09|CNEO_v2_2914;Clostridium_neonatale_250_09|CNEO_v2_2885
	cluster4768	2	N/A	N/A	Clostridium_neonatale_250_09|CNEO_v2_2926;Clostridium_neonatale_250_09|CNEO_v2_2925
C. neonatale LF22	cluster5	20	N/A	N/A	Clostridium_neonatale_LF22|CNEO_v1_1340009;Clostridium_neonatale_LF22|CNEO_v1_1100049;Clostridium_neonatale_LF22|CNEO_v1_1220021;Clostridium_neonatale_LF22|CNEO_v1_140001;Clostridium_neonatale_LF22|CNEO_v1_1420001;Clostridium_neonatale_LF22|CNEO_v1_1450001;Clostridium_neonatale_LF22|CNEO_v1_1560040;Clostridium_neonatale_LF22|CNEO_v1_1660014;Clostridium_neonatale_LF22|CNEO_v1_190001;Clostridium_ne…
	cluster13	11	N/A	N/A	Clostridium_neonatale_LF22|CNEO_v1_1520015;Clostridium_neonatale_LF22|CNEO_v1_100090;Clostridium_neonatale_LF22|CNEO_v1_1090032;Clostridium_neonatale_LF22|CNEO_v1_1130001;Clostridium_neonatale_LF22|CNEO_v1_1280091;Clostridium_neonatale_LF22|CNEO_v1_1330001;Clostridium_neonatale_LF22|CNEO_v1_1510001;Clostridium_neonatale_LF22|CNEO_v1_190038;Clostridium_neonatale_LF22|CNEO_v1_2690005;Clostridium_ne…
	cluster21	7	N/A	N/A	Clostridium_neonatale_LF22|CNEO_v1_2560001;Clostridium_neonatale_LF22|CNEO_v1_1730004;Clostridium_neonatale_LF22|CNEO_v1_2480007;Clostridium_neonatale_LF22|CNEO_v1_2490022;Clostridium_neonatale_LF22|CNEO_v1_1790001;Clostridium_neonatale_LF22|CNEO_v1_2350001;Clostridium_neonatale_LF22|CNEO_v1_2740007
	cluster30	6	N/A	N/A	Clostridium_neonatale_LF22|CNEO_v1_1110019;Clostridium_neonatale_LF22|CNEO_v1_1180001;Clostridium_neonatale_LF22|CNEO_v1_1310001;Clostridium_neonatale_LF22|CNEO_v1_2090002;Clostridium_neonatale_LF22|CNEO_v1_620001;Clostridium_neonatale_LF22|CNEO_v1_700001
	cluster54	5	N/A	N/A	Clostridium_neonatale_LF22|CNEO_v1_2210001;Clostridium_neonatale_LF22|CNEO_v1_1060025;Clostridium_neonatale_LF22|CNEO_v1_1110001;Clostridium_neonatale_LF22|CNEO_v1_1970005;Clostridium_neonatale_LF22|CNEO_v1_2060001
	cluster55	5	P55465	N/A	Clostridium_neonatale_LF22|CNEO_v1_1500011;Clostridium_neonatale_LF22|CNEO_v1_1500029;Clostridium_neonatale_LF22|CNEO_v1_1500012;Clostridium_neonatale_LF22|CNEO_v1_1500013;Clostridium_neonatale_LF22|CNEO_v1_1500015
	cluster56	5	P34020	GO:0009253; P:peptidoglycan catabolic process; IEA:InterPro	Clostridium_neonatale_LF22|CNEO_v1_2600002;Clostridium_neonatale_LF22|CNEO_v1_1320001;Clostridium_neonatale_LF22|CNEO_v1_2140001;Clostridium_neonatale_LF22|CNEO_v1_480001;Clostridium_neonatale_LF22|CNEO_v1_940001
	cluster124	4	N/A	N/A	Clostridium_neonatale_LF22|CNEO_v1_610024;Clostridium_neonatale_LF22|CNEO_v1_10008;Clostridium_neonatale_LF22|CNEO_v1_1140020;Clostridium_neonatale_LF22|CNEO_v1_1790002
	cluster125	4	N/A	N/A	Clostridium_neonatale_LF22|CNEO_v1_2740004;Clostridium_neonatale_LF22|CNEO_v1_1730001;Clostridium_neonatale_LF22|CNEO_v1_2340001;Clostridium_neonatale_LF22|CNEO_v1_2480004
	cluster126	3	N/A	N/A	Clostridium_neonatale_LF22|CNEO_v1_2010001;Clostridium_neonatale_LF22|CNEO_v1_2630001;Clostridium_neonatale_LF22|CNEO_v1_2780001
	cluster127	3	N/A	N/A	Clostridium_neonatale_LF22|CNEO_v1_330021;Clostridium_neonatale_LF22|CNEO_v1_1380024;Clostridium_neonatale_LF22|CNEO_v1_200001
	cluster3631	3	N/A	N/A	Clostridium_neonatale_LF22|CNEO_v1_1130050;Clostridium_neonatale_LF22|CNEO_v1_1910031;Clostridium_neonatale_LF22|CNEO_v1_2530001
	cluster3632	3	P15281	GO:0030435; P:sporulation resulting in formation of a cellular spore; IEA:UniProtKB-KW	Clostridium_neonatale_LF22|CNEO_v1_1000005;Clostridium_neonatale_LF22|CNEO_v1_1010003;Clostridium_neonatale_LF22|CNEO_v1_2730002
	cluster3633	3	N/A	N/A	Clostridium_neonatale_LF22|CNEO_v1_1060022;Clostridium_neonatale_LF22|CNEO_v1_1110004;Clostridium_neonatale_LF22|CNEO_v1_760010
	cluster3634	3	N/A	N/A	Clostridium_neonatale_LF22|CNEO_v1_760008;Clostridium_neonatale_LF22|CNEO_v1_1060026;Clostridium_neonatale_LF22|CNEO_v1_1970004
	cluster3635	3	N/A	N/A	Clostridium_neonatale_LF22|CNEO_v1_2300002;Clostridium_neonatale_LF22|CNEO_v1_1740002;Clostridium_neonatale_LF22|CNEO_v1_2040001
	cluster3636	3	N/A	N/A	Clostridium_neonatale_LF22|CNEO_v1_970013;Clostridium_neonatale_LF22|CNEO_v1_2490004;Clostridium_neonatale_LF22|CNEO_v1_2680004
	cluster3637	3	P45915	N/A	Clostridium_neonatale_LF22|CNEO_v1_1310037;Clostridium_neonatale_LF22|CNEO_v1_2730005;Clostridium_neonatale_LF22|CNEO_v1_2530008
	cluster3639	3	Q24LI4	GO:0099000; P:viral genome ejection through host cell envelope, contractile tail mechanism; IEA:UniProtKB-KW	Clostridium_neonatale_LF22|CNEO_v1_2270001;Clostridium_neonatale_LF22|CNEO_v1_2490019;Clostridium_neonatale_LF22|CNEO_v1_2820001
	cluster3640	3	N/A	N/A	Clostridium_neonatale_LF22|CNEO_v1_470012;Clostridium_neonatale_LF22|CNEO_v1_470006;Clostridium_neonatale_LF22|CNEO_v1_740008
	cluster3641	3	N/A	N/A	Clostridium_neonatale_LF22|CNEO_v1_2480006;Clostridium_neonatale_LF22|CNEO_v1_1730003;Clostridium_neonatale_LF22|CNEO_v1_2740006
	cluster3644	3	N/A	N/A	Clostridium_neonatale_LF22|CNEO_v1_2770001;Clostridium_neonatale_LF22|CNEO_v1_1470033;Clostridium_neonatale_LF22|CNEO_v1_1480022
	cluster3645	2	N/A	N/A	Clostridium_neonatale_LF22|CNEO_v1_1050001;Clostridium_neonatale_LF22|CNEO_v1_1040001
	cluster3646	2	N/A	N/A	Clostridium_neonatale_LF22|CNEO_v1_2490015;Clostridium_neonatale_LF22|CNEO_v1_2820005
	cluster3647	2	N/A	N/A	Clostridium_neonatale_LF22|CNEO_v1_2790011;Clostridium_neonatale_LF22|CNEO_v1_990001
	cluster4769	2	N/A	N/A	Clostridium_neonatale_LF22|CNEO_v1_1470017;Clostridium_neonatale_LF22|CNEO_v1_1470018
	cluster4770	2	N/A	N/A	Clostridium_neonatale_LF22|CNEO_v1_1270040;Clostridium_neonatale_LF22|CNEO_v1_290015
	cluster4771	2	N/A	N/A	Clostridium_neonatale_LF22|CNEO_v1_2150005;Clostridium_neonatale_LF22|CNEO_v1_1810002
	cluster4772	2	N/A	N/A	Clostridium_neonatale_LF22|CNEO_v1_2490003;Clostridium_neonatale_LF22|CNEO_v1_2680002
	cluster4773	2	N/A	N/A	Clostridium_neonatale_LF22|CNEO_v1_500011;Clostridium_neonatale_LF22|CNEO_v1_1190012
	cluster4774	2	N/A	N/A	Clostridium_neonatale_LF22|CNEO_v1_1980003;Clostridium_neonatale_LF22|CNEO_v1_1770003
	cluster4775	2	N/A	N/A	Clostridium_neonatale_LF22|CNEO_v1_2820010;Clostridium_neonatale_LF22|CNEO_v1_2490006
	cluster4776	2	N/A	N/A	Clostridium_neonatale_LF22|CNEO_v1_2490021;Clostridium_neonatale_LF22|CNEO_v1_2270003
	cluster4777	2	N/A	N/A	Clostridium_neonatale_LF22|CNEO_v1_2740001;Clostridium_neonatale_LF22|CNEO_v1_2480001
	cluster4778	2	N/A	N/A	Clostridium_neonatale_LF22|CNEO_v1_1980004;Clostridium_neonatale_LF22|CNEO_v1_1770004
	cluster4779	2	N/A	N/A	Clostridium_neonatale_LF22|CNEO_v1_1910029;Clostridium_neonatale_LF22|CNEO_v1_2530002
	cluster4780	2	N/A	N/A	Clostridium_neonatale_LF22|CNEO_v1_2190004;Clostridium_neonatale_LF22|CNEO_v1_2190003
	cluster4781	2	N/A	N/A	Clostridium_neonatale_LF22|CNEO_v1_2250001;Clostridium_neonatale_LF22|CNEO_v1_2180003
	cluster4782	2	N/A	N/A	Clostridium_neonatale_LF22|CNEO_v1_1040008;Clostridium_neonatale_LF22|CNEO_v1_1020001
	cluster4783	2	N/A	N/A	Clostridium_neonatale_LF22|CNEO_v1_1310042;Clostridium_neonatale_LF22|CNEO_v1_2730011
	cluster4784	2	N/A	N/A	Clostridium_neonatale_LF22|CNEO_v1_590001;Clostridium_neonatale_LF22|CNEO_v1_1830001
	cluster4785	2	N/A	N/A	Clostridium_neonatale_LF22|CNEO_v1_1970002;Clostridium_neonatale_LF22|CNEO_v1_1990005
	cluster4786	2	Q47151	GO:0008234; F:cysteine-type peptidase activity; IEA:UniProtKB-KW	Clostridium_neonatale_LF22|CNEO_v1_2740003;Clostridium_neonatale_LF22|CNEO_v1_2480003
	cluster4787	2	N/A	N/A	Clostridium_neonatale_LF22|CNEO_v1_1980002;Clostridium_neonatale_LF22|CNEO_v1_1770002
	cluster4788	2	P54339	N/A	Clostridium_neonatale_LF22|CNEO_v1_1910003;Clostridium_neonatale_LF22|CNEO_v1_2290001
	cluster4789	2	N/A	N/A	Clostridium_neonatale_LF22|CNEO_v1_2530036;Clostridium_neonatale_LF22|CNEO_v1_2010002
	cluster4790	2	N/A	N/A	Clostridium_neonatale_LF22|CNEO_v1_2490016;Clostridium_neonatale_LF22|CNEO_v1_2820004
	cluster4791	2	B9E1Z5	GO:0009432; P:SOS response; IEA:UniProtKB-UniRule	Clostridium_neonatale_LF22|CNEO_v1_1310011;Clostridium_neonatale_LF22|CNEO_v1_1310012
	cluster4792	2	N/A	N/A	Clostridium_neonatale_LF22|CNEO_v1_1330050;Clostridium_neonatale_LF22|CNEO_v1_350028
	cluster4793	2	N/A	N/A	Clostridium_neonatale_LF22|CNEO_v1_2730006;Clostridium_neonatale_LF22|CNEO_v1_1310038
	cluster4794	2	N/A	N/A	Clostridium_neonatale_LF22|CNEO_v1_2220005;Clostridium_neonatale_LF22|CNEO_v1_2800001
	cluster4795	2	N/A	N/A	Clostridium_neonatale_LF22|CNEO_v1_2260001;Clostridium_neonatale_LF22|CNEO_v1_2640002
	cluster4796	2	N/A	N/A	Clostridium_neonatale_LF22|CNEO_v1_2650001;Clostridium_neonatale_LF22|CNEO_v1_1250003
	cluster4797	2	N/A	N/A	Clostridium_neonatale_LF22|CNEO_v1_2270002;Clostridium_neonatale_LF22|CNEO_v1_2490020
	cluster4798	2	Q54XD0	GO:0006744; P:ubiquinone biosynthetic process; ISS:dictyBase	Clostridium_neonatale_LF22|CNEO_v1_1080067;Clostridium_neonatale_LF22|CNEO_v1_1080066
	cluster4799	2	N/A	N/A	Clostridium_neonatale_LF22|CNEO_v1_2860002;Clostridium_neonatale_LF22|CNEO_v1_2530037
	cluster4800	2	N/A	N/A	Clostridium_neonatale_LF22|CNEO_v1_2520002;Clostridium_neonatale_LF22|CNEO_v1_2530041
	cluster4801	2	A7N5N6	GO:0045893; P:positive regulation of transcription, DNA-templated; IEA:UniProtKB-UniRule	Clostridium_neonatale_LF22|CNEO_v1_910013;Clostridium_neonatale_LF22|CNEO_v1_910005
	cluster4802	2	N/A	N/A	Clostridium_neonatale_LF22|CNEO_v1_1310040;Clostridium_neonatale_LF22|CNEO_v1_2730008
	cluster4803	2	N/A	N/A	Clostridium_neonatale_LF22|CNEO_v1_2630002;Clostridium_neonatale_LF22|CNEO_v1_2780002
	cluster4804	2	N/A	N/A	Clostridium_neonatale_LF22|CNEO_v1_1970003;Clostridium_neonatale_LF22|CNEO_v1_1060027
	cluster4805	2	N/A	N/A	Clostridium_neonatale_LF22|CNEO_v1_2220011;Clostridium_neonatale_LF22|CNEO_v1_1240006
	cluster4806	2	N/A	N/A	Clostridium_neonatale_LF22|CNEO_v1_1800001;Clostridium_neonatale_LF22|CNEO_v1_1920001
	cluster4807	2	N/A	N/A	Clostridium_neonatale_LF22|CNEO_v1_2590001;Clostridium_neonatale_LF22|CNEO_v1_2360026
	cluster4808	2	N/A	N/A	Clostridium_neonatale_LF22|CNEO_v1_1040003;Clostridium_neonatale_LF22|CNEO_v1_1050003
	cluster4809	2	N/A	N/A	Clostridium_neonatale_LF22|CNEO_v1_2490001;Clostridium_neonatale_LF22|CNEO_v1_2680001
	cluster4810	2	N/A	N/A	Clostridium_neonatale_LF22|CNEO_v1_1040002;Clostridium_neonatale_LF22|CNEO_v1_1050002
	cluster4811	2	N/A	N/A	Clostridium_neonatale_LF22|CNEO_v1_2530025;Clostridium_neonatale_LF22|CNEO_v1_1910011
	cluster4812	2	Q925X2	N/A	Clostridium_neonatale_LF22|CNEO_v1_760003;Clostridium_neonatale_LF22|CNEO_v1_1190018
	cluster4813	2	N/A	N/A	Clostridium_neonatale_LF22|CNEO_v1_1990001;Clostridium_neonatale_LF22|CNEO_v1_760001
	cluster4814	2	N/A	N/A	Clostridium_neonatale_LF22|CNEO_v1_2480002;Clostridium_neonatale_LF22|CNEO_v1_2740002
	cluster4815	2	N/A	N/A	Clostridium_neonatale_LF22|CNEO_v1_1980006;Clostridium_neonatale_LF22|CNEO_v1_1770006
	cluster4816	2	Q97JD9	GO:0006098; P:pentose-phosphate shunt; IEA:UniProtKB-UniRule	Clostridium_neonatale_LF22|CNEO_v1_340094;Clostridium_neonatale_LF22|CNEO_v1_690047
	cluster4817	2	P44183	N/A	Clostridium_neonatale_LF22|CNEO_v1_2730007;Clostridium_neonatale_LF22|CNEO_v1_1310039
	cluster4818	2	N/A	N/A	Clostridium_neonatale_LF22|CNEO_v1_2820003;Clostridium_neonatale_LF22|CNEO_v1_2490017
	cluster4819	2	N/A	N/A	Clostridium_neonatale_LF22|CNEO_v1_2820002;Clostridium_neonatale_LF22|CNEO_v1_2490018
	cluster4820	2	N/A	N/A	Clostridium_neonatale_LF22|CNEO_v1_1720044;Clostridium_neonatale_LF22|CNEO_v1_1720046
	cluster4821	2	P71366	GO:0009307; P:DNA restriction-modification system; IEA:UniProtKB-KW	Clostridium_neonatale_LF22|CNEO_v1_2570001;Clostridium_neonatale_LF22|CNEO_v1_1010005
	cluster4822	2	N/A	N/A	Clostridium_neonatale_LF22|CNEO_v1_2480005;Clostridium_neonatale_LF22|CNEO_v1_1730002
	cluster4823	2	N/A	N/A	Clostridium_neonatale_LF22|CNEO_v1_2530038;Clostridium_neonatale_LF22|CNEO_v1_2860003
C. neonatale CC3_PB	cluster2	37	N/A	N/A	Clostridium_neonatale_CC3_PB|CNEO_v1_10231;Clostridium_neonatale_CC3_PB|CNEO_v1_10054;Clostridium_neonatale_CC3_PB|CNEO_v1_10062;Clostridium_neonatale_CC3_PB|CNEO_v1_10143;Clostridium_neonatale_CC3_PB|CNEO_v1_10187;Clostridium_neonatale_CC3_PB|CNEO_v1_10342;Clostridium_neonatale_CC3_PB|CNEO_v1_10348;Clostridium_neonatale_CC3_PB|CNEO_v1_10374;Clostridium_neonatale_CC3_PB|CNEO_v1_10451;Clostridium_…
	cluster3	26	N/A	N/A	Clostridium_neonatale_CC3_PB|CNEO_v1_60064;Clostridium_neonatale_CC3_PB|CNEO_v1_30012;Clostridium_neonatale_CC3_PB|CNEO_v1_30021;Clostridium_neonatale_CC3_PB|CNEO_v1_30031;Clostridium_neonatale_CC3_PB|CNEO_v1_50026;Clostridium_neonatale_CC3_PB|CNEO_v1_50041;Clostridium_neonatale_CC3_PB|CNEO_v1_50051;Clostridium_neonatale_CC3_PB|CNEO_v1_60027;Clostridium_neonatale_CC3_PB|CNEO_v1_60039;Clostridium_…
	cluster6	20	N/A	N/A	Clostridium_neonatale_CC3_PB|CNEO_v1_60009;Clostridium_neonatale_CC3_PB|CNEO_v1_30005;Clostridium_neonatale_CC3_PB|CNEO_v1_30016;Clostridium_neonatale_CC3_PB|CNEO_v1_30026;Clostridium_neonatale_CC3_PB|CNEO_v1_30038;Clostridium_neonatale_CC3_PB|CNEO_v1_50019;Clostridium_neonatale_CC3_PB|CNEO_v1_50046;Clostridium_neonatale_CC3_PB|CNEO_v1_50058;Clostridium_neonatale_CC3_PB|CNEO_v1_60022;Clostridium_…
	cluster7	20	Q59047	GO:0006364; P:rRNA processing; IEA:UniProtKB-KW	Clostridium_neonatale_CC3_PB|CNEO_v1_30020;Clostridium_neonatale_CC3_PB|CNEO_v1_30009;Clostridium_neonatale_CC3_PB|CNEO_v1_30030;Clostridium_neonatale_CC3_PB|CNEO_v1_50002;Clostridium_neonatale_CC3_PB|CNEO_v1_50016;Clostridium_neonatale_CC3_PB|CNEO_v1_50028;Clostridium_neonatale_CC3_PB|CNEO_v1_50029;Clostridium_neonatale_CC3_PB|CNEO_v1_50042;Clostridium_neonatale_CC3_PB|CNEO_v1_50053;Clostridium_…
	cluster8	19	N/A	N/A	Clostridium_neonatale_CC3_PB|CNEO_v1_50057;Clostridium_neonatale_CC3_PB|CNEO_v1_30006;Clostridium_neonatale_CC3_PB|CNEO_v1_30017;Clostridium_neonatale_CC3_PB|CNEO_v1_30027;Clostridium_neonatale_CC3_PB|CNEO_v1_30039;Clostridium_neonatale_CC3_PB|CNEO_v1_50018;Clostridium_neonatale_CC3_PB|CNEO_v1_50033;Clostridium_neonatale_CC3_PB|CNEO_v1_50045;Clostridium_neonatale_CC3_PB|CNEO_v1_60010;Clostridium_…
	cluster16	9	N/A	N/A	Clostridium_neonatale_CC3_PB|CNEO_v1_50063;Clostridium_neonatale_CC3_PB|CNEO_v1_30014;Clostridium_neonatale_CC3_PB|CNEO_v1_30023;Clostridium_neonatale_CC3_PB|CNEO_v1_30033;Clostridium_neonatale_CC3_PB|CNEO_v1_50039;Clostridium_neonatale_CC3_PB|CNEO_v1_50049;Clostridium_neonatale_CC3_PB|CNEO_v1_60029;Clostridium_neonatale_CC3_PB|CNEO_v1_60041;Clostridium_neonatale_CC3_PB|CNEO_v1_60055
	cluster23	6	N/A	N/A	Clostridium_neonatale_CC3_PB|CNEO_v1_60007;Clostridium_neonatale_CC3_PB|CNEO_v1_30025;Clostridium_neonatale_CC3_PB|CNEO_v1_30036;Clostridium_neonatale_CC3_PB|CNEO_v1_50047;Clostridium_neonatale_CC3_PB|CNEO_v1_60021;Clostridium_neonatale_CC3_PB|CNEO_v1_60099
	cluster33	5	P37245	GO:0006313; P:transposition, DNA-mediated; IEA:InterPro	Clostridium_neonatale_CC3_PB|CNEO_v1_44133;Clostridium_neonatale_CC3_PB|CNEO_v1_40863;Clostridium_neonatale_CC3_PB|CNEO_v1_42272;Clostridium_neonatale_CC3_PB|CNEO_v1_43905;Clostridium_neonatale_CC3_PB|CNEO_v1_44821
	cluster35	5	N/A	N/A	Clostridium_neonatale_CC3_PB|CNEO_v1_40956;Clostridium_neonatale_CC3_PB|CNEO_v1_40007;Clostridium_neonatale_CC3_PB|CNEO_v1_40018;Clostridium_neonatale_CC3_PB|CNEO_v1_40118;Clostridium_neonatale_CC3_PB|CNEO_v1_40943
	cluster40	5	N/A	N/A	Clostridium_neonatale_CC3_PB|CNEO_v1_44188;Clostridium_neonatale_CC3_PB|CNEO_v1_42614;Clostridium_neonatale_CC3_PB|CNEO_v1_42729;Clostridium_neonatale_CC3_PB|CNEO_v1_43187;Clostridium_neonatale_CC3_PB|CNEO_v1_43412
	cluster61	4	P19769	GO:0032196; P:transposition; IEA:UniProtKB-KW	Clostridium_neonatale_CC3_PB|CNEO_v1_41063;Clostridium_neonatale_CC3_PB|CNEO_v1_10305;Clostridium_neonatale_CC3_PB|CNEO_v1_40410;Clostridium_neonatale_CC3_PB|CNEO_v1_44061
	cluster71	4	N/A	N/A	Clostridium_neonatale_CC3_PB|CNEO_v1_40917;Clostridium_neonatale_CC3_PB|CNEO_v1_45376;Clostridium_neonatale_CC3_PB|CNEO_v1_45377;Clostridium_neonatale_CC3_PB|CNEO_v1_45378
	cluster128	3	N/A	N/A	Clostridium_neonatale_CC3_PB|CNEO_v1_40579;Clostridium_neonatale_CC3_PB|CNEO_v1_40083;Clostridium_neonatale_CC3_PB|CNEO_v1_45158
	cluster3648	2	N/A	N/A	Clostridium_neonatale_CC3_PB|CNEO_v1_42039;Clostridium_neonatale_CC3_PB|CNEO_v1_42113
	cluster3649	2	P20085	GO:0000746; P:conjugation; IEA:UniProtKB-KW	Clostridium_neonatale_CC3_PB|CNEO_v1_60001;Clostridium_neonatale_CC3_PB|CNEO_v1_50012
	cluster3650	2	N/A	N/A	Clostridium_neonatale_CC3_PB|CNEO_v1_10022;Clostridium_neonatale_CC3_PB|CNEO_v1_10141
	cluster3651	2	N/A	N/A	Clostridium_neonatale_CC3_PB|CNEO_v1_40086;Clostridium_neonatale_CC3_PB|CNEO_v1_40881
	cluster3652	2	N/A	N/A	Clostridium_neonatale_CC3_PB|CNEO_v1_10347;Clostridium_neonatale_CC3_PB|CNEO_v1_10230
	cluster3653	2	N/A	N/A	Clostridium_neonatale_CC3_PB|CNEO_v1_45373;Clostridium_neonatale_CC3_PB|CNEO_v1_41862
	cluster3654	2	N/A	N/A	Clostridium_neonatale_CC3_PB|CNEO_v1_45152;Clostridium_neonatale_CC3_PB|CNEO_v1_44283
	cluster3655	2	P00806	GO:0009253; P:peptidoglycan catabolic process; IEA:UniProtKB-UniRule	Clostridium_neonatale_CC3_PB|CNEO_v1_45368;Clostridium_neonatale_CC3_PB|CNEO_v1_40924
	cluster3656	2	Q7TQ35	GO:0007338; P:single fertilization; IEA:UniProtKB-KW	Clostridium_neonatale_CC3_PB|CNEO_v1_42728;Clostridium_neonatale_CC3_PB|CNEO_v1_42727
	cluster3657	2	N/A	N/A	Clostridium_neonatale_CC3_PB|CNEO_v1_40080;Clostridium_neonatale_CC3_PB|CNEO_v1_40582
	cluster3658	2	N/A	N/A	Clostridium_neonatale_CC3_PB|CNEO_v1_60090;Clostridium_neonatale_CC3_PB|CNEO_v1_60061
	cluster3659	2	P13991	GO:0032196; P:transposition; IEA:UniProtKB-KW	Clostridium_neonatale_CC3_PB|CNEO_v1_40667;Clostridium_neonatale_CC3_PB|CNEO_v1_40668
	cluster3660	2	N/A	N/A	Clostridium_neonatale_CC3_PB|CNEO_v1_40418;Clostridium_neonatale_CC3_PB|CNEO_v1_45160
	cluster3661	2	N/A	N/A	Clostridium_neonatale_CC3_PB|CNEO_v1_10040;Clostridium_neonatale_CC3_PB|CNEO_v1_43817
	cluster3662	2	N/A	N/A	Clostridium_neonatale_CC3_PB|CNEO_v1_42178;Clostridium_neonatale_CC3_PB|CNEO_v1_43476
	cluster3663	2	P94388	GO:0005976; P:polysaccharide metabolic process; IBA:GO_Central	Clostridium_neonatale_CC3_PB|CNEO_v1_41152;Clostridium_neonatale_CC3_PB|CNEO_v1_41151
	cluster3664	2	N/A	N/A	Clostridium_neonatale_CC3_PB|CNEO_v1_45153;Clostridium_neonatale_CC3_PB|CNEO_v1_44284
	cluster3665	2	N/A	N/A	Clostridium_neonatale_CC3_PB|CNEO_v1_40084;Clostridium_neonatale_CC3_PB|CNEO_v1_45159
	cluster3666	2	N/A	N/A	Clostridium_neonatale_CC3_PB|CNEO_v1_42177;Clostridium_neonatale_CC3_PB|CNEO_v1_43477
	cluster3667	2	N/A	N/A	Clostridium_neonatale_CC3_PB|CNEO_v1_40409;Clostridium_neonatale_CC3_PB|CNEO_v1_41064
	cluster3668	2	N/A	N/A	Clostridium_neonatale_CC3_PB|CNEO_v1_45364;Clostridium_neonatale_CC3_PB|CNEO_v1_40926
	cluster3669	2	N/A	N/A	Clostridium_neonatale_CC3_PB|CNEO_v1_42767;Clostridium_neonatale_CC3_PB|CNEO_v1_10142
	cluster3670	2	N/A	N/A	Clostridium_neonatale_CC3_PB|CNEO_v1_40081;Clostridium_neonatale_CC3_PB|CNEO_v1_40581
	cluster3671	2	N/A	N/A	Clostridium_neonatale_CC3_PB|CNEO_v1_45379;Clostridium_neonatale_CC3_PB|CNEO_v1_40916
	cluster3672	2	Q578M8	GO:0055085; P:transmembrane transport; IEA:InterPro	Clostridium_neonatale_CC3_PB|CNEO_v1_41595;Clostridium_neonatale_CC3_PB|CNEO_v1_41410
	cluster3673	2	N/A	N/A	Clostridium_neonatale_CC3_PB|CNEO_v1_10212;Clostridium_neonatale_CC3_PB|CNEO_v1_10067
	cluster3674	2	O32155	GO:0055085; P:transmembrane transport; IEA:InterPro	Clostridium_neonatale_CC3_PB|CNEO_v1_42750;Clostridium_neonatale_CC3_PB|CNEO_v1_44750
	cluster3675	2	P54576	GO:0007165; P:signal transduction; IEA:UniProtKB-KW	Clostridium_neonatale_CC3_PB|CNEO_v1_41583;Clostridium_neonatale_CC3_PB|CNEO_v1_41088
	cluster3676	2	N/A	N/A	Clostridium_neonatale_CC3_PB|CNEO_v1_45370;Clostridium_neonatale_CC3_PB|CNEO_v1_40922
	cluster3677	2	N/A	N/A	Clostridium_neonatale_CC3_PB|CNEO_v1_41344;Clostridium_neonatale_CC3_PB|CNEO_v1_41113
	cluster3678	2	N/A	N/A	Clostridium_neonatale_CC3_PB|CNEO_v1_42080;Clostridium_neonatale_CC3_PB|CNEO_v1_40832

## Sheet: Table S3
					Table S3. Potential genetic islands identified in C. neonatale genomes.
	Clostridium neonatale NEC25
GI ID	Island			Gene ID	Locus	Gene		Strand	Product
	start	end	length			start	end
	53097	62573	9476		UWJD01_10044	53097	53468	1	Conserved hypothetical protein, DUF3783
					UWJD01_10045	53472	54143	1	Conserved hypothetical protein, Peptidase S24/S26A/S26B/S26C
				isp	UWJD01_10046	54276	57983	1	Major intracellular serine protease
1				sleC	UWJD01_10047	58044	59366	1	Spore exo-acting lytic transglycosylase
					UWJD01_10048	60262	60381	1	protein of unknown function
					UWJD01_10049	61689	62021	1	conserved protein of unknown function
					UWJD01_10050	61990	62136	1	conserved protein of unknown function
					UWJD01_10051	62163	62573	1	protein of unknown function
	62163	69324	7161		UWJD01_10051	62163	62573	1	protein of unknown function
					UWJD01_10052	62622	62837	1	protein of unknown function
					UWJD01_10053	63689	63877	1	conserved protein of unknown function
2					UWJD01_10054	66208	66414	1	conserved protein of unknown function
					UWJD01_10055	66998	67078	1	fragment of Putative integrase (part 1)
					UWJD01_10056	67464	67742	1	fragment of Putative integrase (part 2)
					UWJD01_10057	68091	68183	1	fragment of Putative integrase (part 3)
					UWJD01_10058	68419	69324	-1	Conserved hypothetical protein, radical SAM
	707400	714954	7554		UWJD01_10618	707400	707849	1	Putative CBS domain-containing protein
					UWJD01_10619	707881	708531	-1	Conserved hypothetical protein
					UWJD01_10620	708541	709194	-1	Phage shock protein A
3					UWJD01_10621	709209	710099	-1	Putative membrane protein
					UWJD01_10622	709396	709926	1	protein of unknown function
				rpsA	UWJD01_10623	710377	711528	1	Putative ribosomal protein S1
				pyk	UWJD01_10624	711591	713009	-1	Pyruvate kinase
				pepD	UWJD01_10625	713500	714954	1	Aminoacyl-histidine dipeptidase (peptidase D)
	764630	769810	5180		UWJD01_10662	764630	764839	1	Putative holin
					UWJD01_10663	764852	764980	1	Conserved hypothetical protein
					UWJD01_10664	764977	765138	1	Conserved hypothetical protein
					UWJD01_10665	765259	765576	1	Putative transcriptional regulator, ArsR-like
4				asrD	UWJD01_10666	765688	766089	1	Arsenical operon trans-acting repressor
				arsA	UWJD01_10667	766165	767913	1	Arsenite transporter, ATPase component
				arsC	UWJD01_10668	767969	768373	1	Arsenate reductase
				arsB	UWJD01_10669	768454	769503	1	Putative arsenite transporter
					UWJD01_10670	769607	769810	1	conserved protein of unknown function
	777375	783296	5921		UWJD01_10677	777375	777602	1	conserved protein of unknown function
				xylA	UWJD01_10678	777647	779092	1	Beta-xylosidase / Alpha-L-arabinofuranosidase
					UWJD01_10679	779422	779592	1	protein of unknown function
5				adhR	UWJD01_10680	779603	779989	-1	MerR family transcriptional regulator
					UWJD01_10681	780119	780886	1	Ferredoxin
					UWJD01_10682	780906	781658	1	putative 4-carboxymuconolactone decarboxylase
					UWJD01_10683	781671	782123	1	Iron-sulfur flavoprotein
				adh	UWJD01_10684	782136	783296	1	Long-chain-alcohol dehydrogenase 2
	804387	834903	30516	fbiB	UWJD01_10707	804387	804899	1	Coenzyme F420:L-glutamate ligase
					UWJD01_10708	805330	805902	1	conserved protein of unknown function
				ydfG	UWJD01_10709	806029	806817	1	NADP-dependent 3-hydroxy acid dehydrogenase YdfG
					UWJD01_10710	806961	807326	1	conserved membrane protein of unknown function
					UWJD01_10711	807587	808285	1	conserved membrane protein of unknown function
					UWJD01_10712	808928	809422	1	conserved protein of unknown function
				dhaT	UWJD01_10713	809500	810672	1	1,3-propanediol dehydrogenase
					UWJD01_10714	810789	811076	1	conserved protein of unknown function
					UWJD01_10715	811182	812186	1	Aldo-keto reductase
					UWJD01_10716	812483	812545	1	protein of unknown function
				yhdN	UWJD01_10717	812561	813526	1	General stress protein 69
				adhR	UWJD01_10718	813661	814050	1	HTH-type transcriptional regulator AdhR
				bmr3	UWJD01_10719	814467	815939	1	Multidrug resistance protein 3
					UWJD01_10720	816230	816856	1	Putative flavodoxin
				dthD	UWJD01_10721	817020	817853	1	D-threitol dehydrogenase
					UWJD01_10722	818622	818756	1	conserved protein of unknown function
					UWJD01_10723	818955	819413	1	Putative sigma factor
6					UWJD01_10724	819814	820002	1	conserved exported protein of unknown function
					UWJD01_10725	819974	820270	1	conserved protein of unknown function
					UWJD01_10726	820548	821087	1	Putative nucleic acid-binding protein
					UWJD01_10727	821225	823165	1	Putative phage-related DNA polymerase
					UWJD01_10728	823350	825815	1	conserved protein of unknown function
					UWJD01_10729	826205	826276	1	protein of unknown function
					UWJD01_10730	826252	826479	1	Conserved hypothetical protein
					UWJD01_10731	826745	827455	-1	Putative glycerol permease
					UWJD01_10732	827471	827965	-1	Conserved hypothetical protein, DUF111
					UWJD01_10733	827908	828687	-1	Conserved hypothetical protein, DUF111
					UWJD01_10734	828697	829365	-1	Putative NCAIR-mutase (PurE)-related protein
					UWJD01_10735	829358	830188	-1	Conserved hypothetical protein
					UWJD01_10736	830190	831473	-1	Conserved hypothetical protein, DUF2088
					UWJD01_10737	831646	832299	1	Putative transcriptional regulator, Crp-type
					UWJD01_10738	832393	833394	1	Putative ECF-type transporter, substrate-binding protein
					UWJD01_10739	833381	834184	1	Putative ECF-type transporter, transmembrane protein
					UWJD01_10740	834181	834903	1	Putative ECF-type transporter, ATP-binding protein
	865640	873025	7385		UWJD01_10767	865640	866215	1	Putative transcriptional regulator, TetR-type
					UWJD01_10768	866322	866459	1	conserved protein of unknown function
					UWJD01_10769	866525	867511	1	Putative aryl-alcohol dehydrogenase [NADP(+)]
7				yeeO	UWJD01_10770	867623	867871	1	Putative FMN/FAD exporter YeeO
					UWJD01_10771	868602	870311	1	Putative chemotaxis protein
					UWJD01_10772	870669	871079	1	Tnp_DDE_dom domain-containing protein
					UWJD01_10773	871083	872465	1	Putative methyl-accepting chemotaxis protein (MCP)
					UWJD01_10774	872579	873025	1	Conserved hypothetical protein
	1015987	1025668	9681		UWJD01_10890	1015987	1016160	1	Conserved hypothetical protein
					UWJD01_10891	1016475	1017782	1	Conserved hypothetical protein
					UWJD01_10892	1017796	1019058	1	conserved protein of unknown function
8					UWJD01_10893	1019215	1020696	1	Conserved hypothetical protein
				clpB	UWJD01_10894	1021135	1023744	1	Chaperone protein
					UWJD01_10895	1024192	1024653	1	Putative membrane protein
					UWJD01_10896	1024839	1025270	1	Putative transcriptional regulator, MarR family
					UWJD01_10897	1025276	1025668	1	Putative membrane protein
	1049922	1068111	18189		UWJD01_10918	1049922	1050632	1	Conserved hypothetical protein, DUF161
					UWJD01_10919	1051034	1051192	1	protein of unknown function
					UWJD01_10920	1052483	1053382	1	Putative sugar kinase, ROK family
					UWJD01_10921	1053478	1053702	1	Conserved hypothetical protein
					UWJD01_10922	1054180	1054338	1	Putative PTS system, lactose/cellobiose-family IIB component
					UWJD01_10923	1054608	1054970	1	fragment of Putative glycoside hydrolase (part 1)
					UWJD01_10924	1055061	1058357	1	fragment of Putative glycoside hydrolase (part 2)
					UWJD01_10925	1059053	1059544	1	Putative membrane protein
9					UWJD01_10926	1059716	1060933	1	Putative transposase
					UWJD01_10927	1061266	1061421	1	protein of unknown function
					UWJD01_10928	1061576	1063057	1	putative Beta-galactosidase
				ebgA	UWJD01_10929	1063115	1064605	1	Beta-galactosidase
					UWJD01_10930	1064690	1065517	-1	Putative transcription regulator, AraC-type
					UWJD01_10931	1065667	1066557	-1	Putative glycoside hydrolase, family 16
					UWJD01_10932	1066928	1067074	-1	Conserved hypothetical protein
					UWJD01_10933	1067194	1068111	1	Conserved hypothetical protein, DUF871
	1392117	1410657	18540		UWJD01_11224	1392117	1392359	1	protein of unknown function
					UWJD01_11225	1392640	1392825	-1	transposase
					UWJD01_11226	1392898	1393050	-1	conserved protein of unknown function
					UWJD01_11227	1393134	1393403	-1	transposase
				scrR	UWJD01_11228	1393867	1394844	-1	Transcriptional regulator
				bfrA	UWJD01_11229	1395004	1396410	1	Beta-fructosidase, levanase/invertase
					UWJD01_11230	1396400	1398322	1	PTS system, glucose/maltose-family IIABC component
10					UWJD01_11231	1398772	1399017	-1	conserved protein of unknown function
					UWJD01_11232	1399170	1399328	1	protein of unknown function
					UWJD01_11233	1399490	1400467	1	Putative transcriptional regulator, LacI-type
					UWJD01_11234	1400707	1402101	1	Putative fructosidase
					UWJD01_11235	1402183	1403631	1	PTS system, glucose/maltose-family IIBC component
					UWJD01_11236	1403734	1404123	1	Conserved hypothetical protein, glyoxalase-like domain
					UWJD01_11237	1404563	1405459	1	fragment of Conserved hypothetical protein (part 1)
					UWJD01_11238	1405574	1409818	1	fragment of Conserved hypothetical protein (part 2)
					UWJD01_11239	1410466	1410657	1	conserved protein of unknown function
	1485547	1509208	23661		UWJD01_11328	1485547	1485699	1	conserved protein of unknown function
					UWJD01_11329	1485912	1486103	1	Conserved hypothetical protein
					UWJD01_11330	1486366	1486698	1	Conserved hypothetical protein, RmlC-like cupin domain
					UWJD01_11331	1486732	1487139	1	Conserved hypothetical protein
					UWJD01_11332	1487151	1487885	1	Putative iron-sulfur binding protein
					UWJD01_11333	1488162	1489199	1	Putative polysaccharide deacetylase
					UWJD01_11334	1489231	1489365	1	conserved protein of unknown function
					UWJD01_11335	1489799	1490650	1	Conserved hypothetical protein
					UWJD01_11336	1491121	1492344	1	transposase
					UWJD01_11337	1492677	1494053	-1	Putative ABC transporter, permease component
					UWJD01_11338	1494081	1494710	-1	Putative ABC transporter, permease component
					UWJD01_11339	1494737	1496587	-1	Putative ABC transporter, ATPase component
					UWJD01_11340	1496584	1498311	-1	ABC transporter ATP-binding protein
					UWJD01_11341	1498475	1499104	1	Putative transcriptional regulator, TetR-type
					UWJD01_11342	1499379	1499747	-1	fragment of Putative transcriptional regulator, aminotransferase GNTR-related (part 2)
					UWJD01_11343	1499766	1499894	-1	fragment of Putative transcriptional regulator, aminotransferase GNTR-related (part 1)
11					UWJD01_11344	1499942	1500214	1	conserved protein of unknown function
					UWJD01_11345	1500425	1500973	1	Putative acetyltransferase
					UWJD01_11346	1500999	1501424	1	Putative glyoxalase family protein
				bacE	UWJD01_11347	1501614	1502879	1	Bacilysin exporter BacE
					UWJD01_11348	1502888	1503343	1	Putative HTH-type transcriptional regulator
					UWJD01_11349	1503362	1504063	1	conserved membrane protein of unknown function
					UWJD01_11350	1504445	1504948	1	conserved membrane protein of unknown function
				aadK	UWJD01_11351	1505109	1505237	1	Adenylyltransferase
					UWJD01_11352	1505288	1505428	1	conserved protein of unknown function
					UWJD01_11353	1505503	1506069	1	Conserved hypothetical protein
					UWJD01_11354	1506221	1506340	1	fragment of Putative protein kinase domain (part 1)
					UWJD01_11355	1506422	1507195	1	fragment of Putative protein kinase domain (part 2)
					UWJD01_11356	1507260	1507406	1	conserved protein of unknown function
					UWJD01_11357	1507462	1508433	1	Putative transcriptional regulator, MerR family
					UWJD01_11358	1508593	1509015	1	Conserved hypothetical protein
					UWJD01_11359	1509092	1509208	1	protein of unknown function
	1516109	1536420	20311		UWJD01_11371	1516109	1516564	1	Putative acyltransferase
					UWJD01_11372	1516620	1517090	1	Conserved hypothetical protein, FMN-binding domain
					UWJD01_11373	1517182	1517556	1	Putative conjugative transposon protein Tn1549-like
					UWJD01_11374	1517573	1518055	1	Conserved hypothetical protein, DNA-binding domain
					UWJD01_11375	1518176	1518430	1	Conserved hypothetical protein
					UWJD01_11376	1518641	1519816	1	Putative acyltransferase 3
					UWJD01_11377	1520084	1520515	1	Putative tunicamycin resistance protein TmrB, ATP-binding domain
					UWJD01_11378	1520589	1522049	1	Putative polysaccharide transporter, IPR002797
					UWJD01_11379	1522482	1522733	1	Conserved hypothetical protein
				ydaG	UWJD01_11380	1523070	1523462	-1	General stress protein 26
				yybR	UWJD01_11381	1523590	1523919	1	Putative HTH-type transcriptional regulator YybR
					UWJD01_11382	1524000	1524074	1	protein of unknown function
					UWJD01_11383	1524248	1524886	1	Conserved hypothetical protein
					UWJD01_11384	1525023	1525457	1	Conserved hypothetical protein
12				yafP	UWJD01_11385	1525613	1525810	1	Putative N-acetyltransferase YafP
					UWJD01_11386	1526166	1526732	1	Conserved hypothetical protein, HD domain
					UWJD01_11387	1526895	1527299	1	conserved membrane protein of unknown function
				map	UWJD01_11388	1527404	1528276	1	Methionine aminopeptidase
					UWJD01_11389	1528316	1529137	-1	Putative membrane protein
					UWJD01_11390	1529366	1529701	1	Putative SMR-type transporter
					UWJD01_11391	1529850	1530017	1	protein of unknown function
					UWJD01_11392	1530910	1531101	1	Conserved hypothetical protein
					UWJD01_11393	1531257	1531376	1	protein of unknown function
					UWJD01_11394	1531626	1532189	-1	Putative transcriptional regulator, TetR-type
					UWJD01_11395	1532330	1533727	1	Putative MFS-type transporter
					UWJD01_11396	1533845	1534405	1	Putative N-acetyltransferase, GNAT domain
					UWJD01_11397	1535176	1535403	1	Conserved hypothetical protein
					UWJD01_11398	1535446	1535889	1	Putative acetyltransferase
					UWJD01_11399	1536184	1536420	1	conserved protein of unknown function
	2154093	2187584	33491		UWJD01_12023	2154093	2154290	1	protein of unknown function
					UWJD01_12024	2154402	2155670	-1	DDE_Tnp_1 domain-containing protein
					UWJD01_12025	2171843	2172529	-1	Putative membrane protein
					UWJD01_12026	2172908	2173795	1	Putative transcriptional regulator, LysR-type
					UWJD01_12027	2173997	2174404	-1	Conserved hypothetical protein, NUDIX hydrolase domain-like
13					UWJD01_12028	2175000	2175653	1	Conserved hypothetical protein
					UWJD01_12029	2182515	2182847	1	fragment of Putative reverse transcriptase (part 1)
					UWJD01_12030	2182902	2183873	1	fragment of Putative reverse transcriptase (part 2)
					UWJD01_12031	2186339	2187007	-1	conserved protein of unknown function
					UWJD01_12032	2187456	2187584	-1	protein of unknown function
	2663240	2671025	7785		UWJD01_20086	2662747	2663277	-1	Putative acetyltransferase
					UWJD01_20087	2663240	2663569	-1	conserved protein of unknown function
					UWJD01_20088	2663817	2664833	-1	Putative transposase
					UWJD01_20089	2665586	2666443	-1	Putative lysozyme
					UWJD01_20090	2666731	2667609	-1	putative phage replisome organizer
					UWJD01_20091	2667821	2668213	-1	Conserved hypothetical protein
14					UWJD01_20092	2668375	2668575	-1	Conserved hypothetical protein
					UWJD01_20093	2668829	2669236	1	Putative HTH-type transcriptional regulator
					UWJD01_20094	2669409	2669975	1	Putative ECF RNA polymerase sigma factor
					UWJD01_20095	2670282	2670506	1	Conserved hypothetical protein, DUF1659
					UWJD01_20096	2670606	2670824	1	Conserved hypothetical protein, DUF2922
					UWJD01_20097	2670903	2671025	-1	protein of unknown function
					UWJD01_20098	2671003	2671740	-1	Putative hydrolase, alpha/beta superfamily
	2720343	2738629	18286		UWJD01_20141	2720343	2720918	-1	Putative transcriptional regulator, TetR-type
					UWJD01_20142	2721155	2722639	-1	Conserved hypothetical protein, DUF1846
					UWJD01_20143	2722777	2722932	-1	Conserved hypothetical protein
					UWJD01_20144	2723729	2725216	1	Putative methyl-accepting chemotaxis protein (MCP)
					UWJD01_20145	2725544	2726029	1	fragment of Putative transposase, mutator type (part 1)
					UWJD01_20146	2726026	2726214	1	fragment of Putative transposase, mutator type (part 2)
					UWJD01_20147	2726245	2726670	1	fragment of Putative transposase, mutator type (part 3)
15					UWJD01_20148	2727167	2727532	-1	4Fe-4S ferredoxin
					UWJD01_20149	2727484	2727918	-1	4Fe-4S ferredoxin
					UWJD01_20150	2728494	2729066	1	transposase (fragment)
				xynD	UWJD01_20151	2729365	2735091	-1	Arabinoxylan arabinofuranohydrolase
					UWJD01_20152	2735984	2736544	-1	Putative transcriptional regulator, TetR-type
					UWJD01_20153	2736534	2737712	-1	Putative MFS-type transporter
					UWJD01_20154	2738138	2738629	-1	Conserved hypothetical protein
	2980452	3032566	52114		UWJD01_20333	2980452	2981744	-1	Xanthine/uracil permease
					UWJD01_20334	2982303	2982941	1	Putative secreted protein (modular protein)
					UWJD01_20335	2983041	2983265	1	Conserved hypothetical protein, DUF1659
					UWJD01_20336	2983307	2983525	1	Conserved hypothetical protein, DUF2922
					UWJD01_20337	2983775	2983960	1	Conserved hypothetical protein, YvrJ-like
					UWJD01_20338	2984216	2984845	-1	Putative flavin reductase related protein
					UWJD01_20339	2984989	2985312	1	Putative transcriptional regulator, HxlR-type
					UWJD01_20340	2994456	2994752	1	fragment of Putative transposase (part 1)
					UWJD01_20341	2994819	2995037	1	fragment of Putative transposase (part 2)
					UWJD01_20342	2995079	2995879	1	Putative transposase
					UWJD01_20343	2997474	2998187	-1	Putative acyl-acyl carrier protein thioesterase
					UWJD01_20344	2998512	3001787	-1	Putative secreted protein
					UWJD01_20345	3002150	3002587	-1	conserved protein of unknown function
					UWJD01_20346	3002899	3005784	-1	Conserved hypothetical protein
					UWJD01_20347	3005851	3009612	-1	fragment of Conserved hypothetical protein (part 2)
					UWJD01_20348	3010188	3012110	-1	fragment of Conserved hypothetical protein (part 1)
					UWJD01_20349	3012206	3012328	-1	protein of unknown function
					UWJD01_20350	3012470	3012712	-1	Putative transcriptional regulator, AbrB-lilke domain
					UWJD01_20351	3012725	3013351	-1	Putative ATP-binding protein, IstB-like
					UWJD01_20352	3013401	3014429	-1	conserved protein of unknown function
					UWJD01_20353	3014584	3014769	-1	conserved protein of unknown function
					UWJD01_20354	3015092	3015427	1	Putative transcriptional regulator
					UWJD01_20355	3015897	3016028	-1	conserved protein of unknown function
					UWJD01_20356	3016252	3016587	-1	Divalent cations, tolerance CutA family protein
16					UWJD01_20357	3016693	3016944	-1	conserved protein of unknown function
				kptA	UWJD01_20358	3017223	3017522	-1	RNA 2'-phosphotransferase
					UWJD01_20359	3017764	3018024	-1	conserved protein of unknown function
				yfkM	UWJD01_20360	3018225	3019259	-1	General stress protein 18
					UWJD01_20361	3019284	3019538	-1	conserved protein of unknown function
					UWJD01_20362	3019505	3019801	-1	conserved protein of unknown function
					UWJD01_20363	3020094	3020324	1	conserved exported protein of unknown function
					UWJD01_20364	3020383	3020907	-1	conserved protein of unknown function
					UWJD01_20365	3021011	3021247	-1	Conserved hypothetical protein
					UWJD01_20366	3021275	3021850	-1	Conserved hypothetical protein
					UWJD01_20367	3021968	3022057	-1	fragment of Putative transposase (part 2)
					UWJD01_20368	3022156	3023184	-1	fragment of Putative transposase (part 1)
					UWJD01_20369	3023252	3023392	-1	protein of unknown function
					UWJD01_20370	3023444	3023587	-1	conserved protein of unknown function
					UWJD01_20371	3023729	3024307	1	Putative ECF RNA polymerase sigma factor
				yhjX	UWJD01_20372	3024527	3025750	-1	Putative MFS-type transporter YhjX
					UWJD01_20373	3025775	3026551	-1	Putative NAD-dependent oxidoreductase
				hmrR	UWJD01_20374	3027239	3028060	1	HTH-type transcriptional regulator HmrR
					UWJD01_20375	3028288	3029253	1	Putative hydroxyacid dehydrogenase, NAD-binding domain
					UWJD01_20376	3029412	3029570	-1	conserved protein of unknown function
					UWJD01_20377	3029653	3029883	-1	Purine nucleoside phosphorylase
					UWJD01_20378	3029905	3030174	-1	Purine nucleoside phosphorylase
					UWJD01_20379	3030439	3031722	1	Putative cation/proton antiporter
					UWJD01_20380	3032090	3032566	-1	Putative transcriptional regulator, Crp/Fnr family
				cutC	UWJD01_20381	3032563	3032880	-1	CutC family protein
	3190781	3200143	9362		UWJD01_20525	3190781	3191971	-1	Conserved hypothetical protein, tetratricopeptide repeats
					UWJD01_20526	3192279	3193250	1	Conserved hypothetical protein
				purB	UWJD01_20527	3193979	3195409	-1	Adenylosuccinate lyase
				ptsH	UWJD01_20528	3195609	3195869	-1	PTS system, phosphocarrier (HPr)
17				spoVS	UWJD01_20529	3195992	3196252	-1	Stage V sporulation protein S
					UWJD01_20530	3196328	3196459	-1	protein of unknown function
				rny	UWJD01_20531	3196449	3197984	-1	Ribonuclease Y (RNase Y)
				recA	UWJD01_20532	3198291	3199385	-1	Recombinase A (recA)
				pgsA	UWJD01_20533	3199553	3200143	-1	CDP-diacylglycerol--glycerol-3-phosphate 3-phosphatidyltransferase
				rimO	UWJD01_20534	3200127	3201524	-1	Ribosomal protein S12 methylthiotransferase
	3457580	3476382	18802		UWJD01_20777	3457580	3458068	-1	Phosphotransferase system, mannose/fructose/N -acetylgalactosamine-specific component IIB
				manX	UWJD01_20778	3458131	3458547	-1	PTS system mannose-specific EIIAB component
					UWJD01_20779	3458588	3460636	-1	Alpha-xylosidase BoGH31A
					UWJD01_20780	3460949	3461158	-1	protein of unknown function
				sbcC	UWJD01_20781	3461286	3464771	-1	Nuclease SbcCD subunit C
					UWJD01_20782	3464758	3465981	-1	Putative nuclease SbcCD, subunit D
					UWJD01_20783	3466352	3468361	1	Putative glycosyltransferase
					UWJD01_20784	3468447	3468719	-1	fragment of Putative phage prtotein, replisome organizer N terminal domain (part 2)
18					UWJD01_20785	3468706	3469206	-1	fragment of Putative phage prtotein, replisome organizer N terminal domain (part 1)
					UWJD01_20786	3469385	3469792	-1	PTS system, lactose/cellobiose-family IIB subunit
					UWJD01_20787	3469987	3471048	-1	Putative glycerol-1-phosphate dehydrogenase [NAD(P)+] EgsA
					UWJD01_20788	3471119	3472009	-1	Phage_rep_org_N domain-containing protein
					UWJD01_20789	3472222	3473349	-1	conserved protein of unknown function
				rutB	UWJD01_20790	3473419	3473898	-1	Peroxyureidoacrylate/ureidoacrylate amidohydrolase RutB
					UWJD01_20791	3474582	3474872	-1	CRISPR-associated endonuclease Cas2
				cas	UWJD01_20792	3474872	3475870	-1	CRISPR-associated endonuclease Cas1
					UWJD01_20793	3475888	3476382	-1	Putative CRISPR-associated endonuclease Cas4
	3540505	3549131	8626		UWJD01_20846	3540505	3541164	-1	protein of unknown function
					UWJD01_20847	3541563	3541664	-1	protein of unknown function
					UWJD01_20848	3541739	3542152	-1	conserved protein of unknown function
				xkdM	UWJD01_20849	3542175	3542654	-1	Phage-like element PBSX protein XkdM
					UWJD01_20850	3542673	3543995	-1	conserved protein of unknown function
					UWJD01_20851	3543996	3544172	-1	conserved protein of unknown function
19					UWJD01_20852	3544162	3544587	-1	conserved protein of unknown function
					UWJD01_20853	3544588	3545115	-1	conserved protein of unknown function
					UWJD01_20854	3545115	3545504	-1	conserved protein of unknown function
					UWJD01_20855	3545506	3545841	-1	conserved protein of unknown function
					UWJD01_20856	3547812	3548135	-1	Conserved hypothetical protein
					UWJD01_20857	3548173	3548442	-1	Putative phage protein
					UWJD01_20858	3548442	3548663	-1	protein of unknown function
					UWJD01_20859	3548883	3549131	-1	conserved protein of unknown function
	3713415	3748373	34958		UWJD01_20988	3713415	3713729	-1	Flagellar basal body protein
					UWJD01_20989	3713929	3714327	-1	Putattive flagellar protein, DUF3766 family
				flgD	UWJD01_20990	3714360	3715295	-1	Flagellar hook cap protein
				fliK	UWJD01_20991	3715308	3716630	-1	Flagellar hook-length control protein
				fliJ	UWJD01_20992	3716657	3717097	-1	Flagellar-secretion chaperone
				fliI	UWJD01_20993	3717133	3718449	-1	Flagellum-specific ATP synthase
				fliH	UWJD01_20994	3718475	3719254	-1	Flagellar ATPase regulator
				fliG	UWJD01_20995	3719238	3720263	-1	Flagellar motor switch protein FliG
				fliF	UWJD01_20996	3720267	3721826	-1	Flagellar M-ring protein
				fliE	UWJD01_20997	3721859	3722164	-1	Flagellar basal-body rod protein
20				flgC	UWJD01_20998	3722174	3722584	-1	Flagellar basal-body rod protein
				flgB	UWJD01_20999	3722598	3723038	-1	Flagellar basal-body rod protein
					UWJD01_21000	3723532	3724374	-1	Putative flagellin domain protein
					UWJD01_21001	3731708	3732166	1	Zn_Tnp_IS1 domain-containing protein
				fliC	UWJD01_21002	3744260	3744373	-1	fragment of Flagellin (part 2)
				fliC	UWJD01_21003	3744671	3745069	-1	fragment of Flagellin (part 1)
					UWJD01_21004	3745242	3745565	-1	conserved protein of unknown function
				fliD	UWJD01_21005	3745592	3746131	-1	fragment of Flagellar filament cap protein (part 2)
				fliD	UWJD01_21006	3747392	3747673	-1	fragment of Flagellar filament cap protein (part 1)
				fliS	UWJD01_21007	3747690	3748067	-1	Flagellar export chaperone protein
					UWJD01_21008	3748080	3748373	-1	Peptidyl-prolyl cis-trans isomerase ppiD
	3815433	3830278	14845		UWJD01_21071	3815433	3815918	-1	conserved protein of unknown function
					UWJD01_21072	3816117	3816953	-1	Putative metallo-hydrolase/oxidoreductase
					UWJD01_21073	3817167	3817841	1	Putative membrane protein, DUF624
					UWJD01_21074	3817247	3817474	-1	protein of unknown function
					UWJD01_21075	3817952	3818857	1	Putative transcriptional regulator, ArsR-type
					UWJD01_21076	3818939	3819520	1	Putative transposase
					UWJD01_21077	3819562	3820320	1	Putative transposase
21					UWJD01_21078	3820448	3821773	-1	Putative endo-alpha-(1->5)-L-arabinanase Abn
					UWJD01_21079	3821853	3822746	-1	Putative ABC transporter, permease component
					UWJD01_21080	3822768	3823673	-1	Putative ABC transporter, permease component
					UWJD01_21081	3823780	3825153	-1	Putative ABC transporter, substrate-binding protein
					UWJD01_21082	3825772	3826749	-1	Putative extracellular exo-alpha-(1->5)-L-arabinofuranosidase
					UWJD01_21083	3827300	3827554	-1	Conserved hypothetical protein
				abf	UWJD01_21084	3827559	3829034	-1	Intracellular exo-alpha-L-arabinofuranosidase
					UWJD01_21085	3829346	3830278	1	Putative transcriptional regulator, ArsR-type
	Clostridium neonatale LF22
GI ID	Island			Gene ID	Locus	Gene		Strand	Product
	start	end	length			start	end
64	331258	336610	5352		CNEO_v1_140013	331258	331935	1	Response regulator
				phoR	CNEO_v1_140014	331932	333029	1	Histidine kinase
					CNEO_v1_140015	333080	333262	1	protein of unknown function
					CNEO_v1_140016	333469	333702	1	Putative transposase
					CNEO_v1_140017	333756	334343	1	transposase (fragment)
					CNEO_v1_140018	335497	335811	1	protein of unknown function
					CNEO_v1_140019	336071	336610	1	conserved protein of unknown function
65	1104292	1112479	8187	celA	CNEO_v1_320012	1104292	1104585	-1	PTS system cellobiose-specific EIIB component
					CNEO_v1_320013	1104600	1106540	-1	Putative PTS system EIIA component
					CNEO_v1_320014	1106562	1107827	-1	Permease IIC component
					CNEO_v1_320015	1108595	1109317	-1	Putative ECF-type transporter, ATP-binding protein
					CNEO_v1_320016	1109314	1110117	-1	Putative ECF-type transporter, transmembrane protein
					CNEO_v1_320017	1110104	1111105	-1	Putative ECF-type transporter, substrate-binding protein
					CNEO_v1_320018	1111199	1111855	-1	Putative transcriptional regulator, Crp-type
					CNEO_v1_320019	1111976	1112479	1	transposase (fragment)
66	1247758	1273034	25276		CNEO_v1_350008	1247758	1248528	-1	Putative short-chain dehydrogenases/reductases family (SDR) protein
				arsR1	CNEO_v1_350009	1248624	1248923	-1	ArsR family transcriptional regulator
					CNEO_v1_350010	1249271	1249444	-1	conserved protein of unknown function
				metY	CNEO_v1_350011	1249482	1250780	-1	O-acetylhomoserine sulfhydrylase
					CNEO_v1_350012	1251780	1254824	1	conserved exported protein of unknown function
					CNEO_v1_350013	1254837	1255115	1	conserved protein of unknown function
					CNEO_v1_350014	1255063	1255389	1	conserved protein of unknown function
					CNEO_v1_350015	1255405	1255788	1	conserved protein of unknown function
					CNEO_v1_350016	1255890	1256327	1	conserved protein of unknown function
				ydcQ	CNEO_v1_350017	1256420	1257814	1	Ftsk domain-containing protein YdcQ
					CNEO_v1_350018	1257998	1259194	1	HTH cro/C1-type domain-containing protein
					CNEO_v1_350019	1259342	1259563	1	Conjugative transposon protein
					CNEO_v1_350020	1259726	1260241	1	Putative phage repressor
					CNEO_v1_350021	1260323	1260619	1	conserved protein of unknown function
					CNEO_v1_350022	1260538	1261041	1	Antirestriction protein (ArdA)
					CNEO_v1_350023	1261059	1261562	1	Antirestriction protein ArdA
					CNEO_v1_350024	1262057	1263607	1	Type IV secretory pathway, VirB4 components
					CNEO_v1_350025	1264179	1264310	1	protein of unknown function
					CNEO_v1_350026	1264304	1266130	1	Retron-type reverse transcriptase
					CNEO_v1_350027	1266342	1267187	1	protein of unknown function
					CNEO_v1_350028	1267027	1267356	1	protein of unknown function
					CNEO_v1_360001	1268962	1269510	-1	Molybdopterin-guanine dinucleotide biosynthesis protein A
					CNEO_v1_360002	1269544	1269720	-1	conserved protein of unknown function
					CNEO_v1_360003	1269967	1270341	1	Putative transcriptional regulator, Cro/C1 HTH domain
					CNEO_v1_360004	1270322	1270972	1	ImmA/IrrE family metallo-endopeptidase
					CNEO_v1_360005	1271632	1271763	1	protein of unknown function
					CNEO_v1_360006	1271792	1272127	-1	conserved protein of unknown function
					CNEO_v1_360007	1272549	1273034	-1	Putative protein kinase (modular protein)
10	1369019	1379007	9988		CNEO_v1_380025	1369019	1369351	1	protein of unknown function
					CNEO_v1_380026	1369543	1369728	-1	transposase
					CNEO_v1_380027	1369801	1369953	-1	protein of unknown function
					CNEO_v1_380028	1370037	1370306	-1	transposase
				scrR	CNEO_v1_380029	1370774	1371751	-1	Transcriptional regulator
				scrB	CNEO_v1_380030	1371910	1373316	1	Glycosyl hydrolase family 32
					CNEO_v1_380031	1373306	1375219	1	PTS system, glucose/maltose-family IIABC component
					CNEO_v1_380032	1375482	1375625	-1	protein of unknown function
					CNEO_v1_380033	1375737	1375922	-1	conserved protein of unknown function
					CNEO_v1_380034	1376075	1376233	1	protein of unknown function
					CNEO_v1_380035	1376271	1376456	1	protein of unknown function
					CNEO_v1_380036	1376395	1377372	1	Putative transcriptional regulator, LacI-type
					CNEO_v1_380037	1377613	1379007	1	Putative fructosidase
35	1472012	1491761	19749	thl	CNEO_v1_390004	1472012	1473190	-1	Acetyl-CoA acetyltransferase
					CNEO_v1_390005	1473546	1474121	-1	Putative transcriptional regulator, TetR-type
					CNEO_v1_390006	1474358	1475842	-1	conserved protein of unknown function
					CNEO_v1_390007	1475980	1476135	-1	conserved protein of unknown function
					CNEO_v1_390008	1476831	1478552	1	Putative methyl-accepting chemotaxis protein (MCP)
					CNEO_v1_390009	1478748	1479875	1	Putative transposase, mutator type
					CNEO_v1_390010	1480370	1480735	-1	protein of unknown function
					CNEO_v1_390011	1480687	1481121	-1	protein of unknown function
					CNEO_v1_390012	1481697	1481828	1	protein of unknown function
					CNEO_v1_390013	1481829	1482257	1	Putative transposase
					CNEO_v1_390014	1482557	1488223	-1	Putative glycosyl hydrolase (modular protein)
					CNEO_v1_390015	1489116	1489676	-1	Putative transcriptional regulator, TetR-type
					CNEO_v1_390016	1489666	1490844	-1	Putative MFS-type transporter
					CNEO_v1_390017	1491270	1491761	-1	CRISPR-associated protein, Csn1 family
67	1600594	1641791	41197		CNEO_v1_400029	1600594	1601409	-1	conserved protein of unknown function
					CNEO_v1_400030	1601413	1603014	-1	CbiA domain-containing protein
					CNEO_v1_400031	1603460	1605052	-1	conserved protein of unknown function
					CNEO_v1_400032	1605126	1605356	-1	conserved protein of unknown function
					CNEO_v1_400033	1605438	1605683	-1	conserved protein of unknown function
					CNEO_v1_400034	1605791	1605976	-1	conserved protein of unknown function
					CNEO_v1_400035	1606835	1606999	-1	protein of unknown function
					CNEO_v1_400036	1607105	1607251	-1	Attachment p12 family protein
					CNEO_v1_400037	1607254	1609398	-1	Ferrous iron transport protein B
					CNEO_v1_400038	1609388	1609633	-1	Ferrous iron transport protein A
					CNEO_v1_400039	1609650	1609865	-1	FeoA domain protein
				adaA	CNEO_v1_400040	1610106	1610666	1	Bifunctional transcriptional activator/DNA repair enzyme AdaA
					CNEO_v1_400041	1610800	1611753	1	Sodium Bile acid symporter family
					CNEO_v1_400042	1611854	1612099	-1	protein of unknown function
					CNEO_v1_400043	1612260	1613429	-1	transposase
					CNEO_v1_400044	1613371	1613871	-1	protein of unknown function
					CNEO_v1_400045	1613872	1614021	-1	protein of unknown function
					CNEO_v1_400046	1614308	1614934	-1	fragment of Putative transposase (part 2)
					CNEO_v1_400047	1615079	1615318	-1	fragment of Putative transposase (part 1)
				kbaY	CNEO_v1_400048	1615469	1616323	-1	D-tagatose-1,6-bisphosphate aldolase subunit KbaY
					CNEO_v1_400049	1616702	1617370	-1	protein of unknown function
					CNEO_v1_400050	1617819	1618142	-1	protein of unknown function
				kbaZ	CNEO_v1_400051	1618321	1619631	1	D-tagatose-1,6-bisphosphate aldolase subunit KbaZ
					CNEO_v1_400052	1620050	1620463	-1	fragment of Putative transposase, mutator type (part 3)
					CNEO_v1_400053	1620494	1620682	-1	fragment of Putative transposase, mutator type (part 2)
					CNEO_v1_400054	1620679	1621164	-1	fragment of Putative transposase, mutator type (part 1)
					CNEO_v1_400055	1621426	1622025	1	protein of unknown function
					CNEO_v1_400056	1622006	1622473	-1	fragment of 6-phospho-beta-glucosidase (part 2)
					CNEO_v1_400057	1622484	1622618	-1	fragment of 6-phospho-beta-glucosidase (part 1)
					CNEO_v1_400058	1623058	1623678	1	Transcriptional regulator, TetR family
					CNEO_v1_400059	1623787	1625565	1	conserved membrane protein of unknown function
					CNEO_v1_400060	1625562	1627292	1	putative multidrug export ATP-binding/permease protein YgaD
					CNEO_v1_400061	1627633	1628280	-1	Helix-turn-helix family protein
					CNEO_v1_400062	1628785	1629006	1	protein of unknown function
					CNEO_v1_400063	1629029	1629225	1	protein of unknown function
					CNEO_v1_410001	1629378	1629701	1	protein of unknown function
					CNEO_v1_410002	1629679	1629798	1	protein of unknown function
					CNEO_v1_410003	1630151	1630786	1	transposase
					CNEO_v1_410004	1630826	1631098	1	transposase
					CNEO_v1_410005	1631095	1631274	1	transposase
					CNEO_v1_410006	1631195	1631317	-1	protein of unknown function
					CNEO_v1_410007	1631596	1631718	-1	protein of unknown function
					CNEO_v1_410008	1631860	1632084	-1	conserved protein of unknown function
					CNEO_v1_410009	1632241	1632609	1	Anaerobic benzoate catabolism transcriptional regulator
					CNEO_v1_410010	1632721	1632912	-1	protein of unknown function
					CNEO_v1_410011	1633179	1633307	-1	protein of unknown function
					CNEO_v1_410012	1633554	1633748	-1	protein of unknown function
					CNEO_v1_410013	1633885	1634211	1	HTH hxlR-type domain-containing protein
					CNEO_v1_410014	1634681	1635061	1	fragment of Putative reverse transcriptase (part 1)
					CNEO_v1_410015	1635246	1635554	1	fragment of Putative reverse transcriptase (part 2)
					CNEO_v1_420001	1636238	1636570	1	fragment of Putative reverse transcriptase (part 2)
					CNEO_v1_420002	1636625	1637596	1	fragment of Putative reverse transcriptase (part 3)
					CNEO_v1_430001	1637727	1637859	-1	protein of unknown function
					CNEO_v1_430002	1637927	1638256	-1	membrane protein of unknown function
					CNEO_v1_430003	1638574	1638804	-1	Purine biosynthesis protein PurH
					CNEO_v1_430004	1639192	1639614	-1	conserved protein of unknown function
					CNEO_v1_430005	1639733	1640722	1	Putative transposase
					CNEO_v1_440001	1640837	1640977	1	protein of unknown function
					CNEO_v1_440002	1640956	1641123	1	protein of unknown function
					CNEO_v1_440003	1641153	1641365	-1	protein of unknown function
					CNEO_v1_440004	1641375	1641557	-1	protein of unknown function
					CNEO_v1_440005	1641672	1641791	1	protein of unknown function
30	1649247	1679387	30140		CNEO_v1_450002	1649247	1649702	1	Putative acyltransferase 3 (fragment)
					CNEO_v1_450003	1649890	1650024	1	protein of unknown function
					CNEO_v1_450004	1650153	1650683	1	Putative tunicamycin resistance protein TmrB, ATP-binding domain
					CNEO_v1_450005	1650757	1652217	1	Membrane protein involved in the export of O-antigen, teichoic acid lipoteichoic acids
					CNEO_v1_450006	1652650	1652901	1	Kinase to dihydroxyacetone kinase
					CNEO_v1_450007	1653475	1654101	1	conserved exported protein of unknown function
					CNEO_v1_450008	1654185	1654561	1	protein of unknown function
					CNEO_v1_460001	1654898	1656295	-1	Putative MFS-type transporter
					CNEO_v1_460002	1656436	1656999	1	Putative transcriptional regulator, TetR-type
					CNEO_v1_460003	1657249	1657368	-1	protein of unknown function
					CNEO_v1_460004	1657524	1657715	-1	conserved protein of unknown function
					CNEO_v1_460005	1657896	1658309	-1	conserved protein of unknown function
					CNEO_v1_460006	1658699	1659034	-1	Putative SMR-type transporter
					CNEO_v1_460007	1659263	1660084	1	Putative membrane protein
				map	CNEO_v1_460008	1660124	1660852	-1	Methionine aminopeptidase
					CNEO_v1_460009	1661073	1661477	-1	conserved membrane protein of unknown function
				rny	CNEO_v1_460010	1661640	1662206	-1	HD domain-containing protein
					CNEO_v1_460011	1662314	1662760	-1	Putative acetyltransferase YafP
					CNEO_v1_460012	1662917	1663351	-1	conserved protein of unknown function
					CNEO_v1_470001	1664123	1664263	1	protein of unknown function
				yddH	CNEO_v1_470002	1664260	1665267	1	putative endopeptidase YddH
					CNEO_v1_470003	1665283	1666191	1	conserved protein of unknown function
					CNEO_v1_470004	1666216	1667100	-1	HTH araC/xylS-type domain-containing protein
					CNEO_v1_470005	1667232	1668671	1	MFS domain-containing protein
					CNEO_v1_470006	1668658	1668888	1	conserved protein of unknown function
					CNEO_v1_470007	1668946	1669176	-1	protein of unknown function
					CNEO_v1_470008	1669445	1669837	1	protein of unknown function
					CNEO_v1_470009	1670016	1670873	1	Transcriptional regulator, AraC family
					CNEO_v1_470010	1670866	1672218	1	Multi antimicrobial extrusion protein (Na(+)/drug antiporter), MATE family of MDR efflux pumps
					CNEO_v1_470011	1671783	1672190	-1	protein of unknown function
					CNEO_v1_470012	1672229	1672453	1	conserved protein of unknown function
					CNEO_v1_470013	1672524	1672883	-1	XRE family transcriptional regulator
					CNEO_v1_470014	1673399	1673818	1	RNA polymerase subunit sigma-70
					CNEO_v1_470015	1673815	1674048	1	Helix-turn-helix domain-containing protein
					CNEO_v1_470016	1674439	1674642	1	Excisionase
				int	CNEO_v1_470017	1674721	1675911	1	transposase
					CNEO_v1_470018	1676173	1676442	1	conserved exported protein of unknown function
				ndk	CNEO_v1_470019	1676949	1677356	-1	Nucleoside diphosphate kinase (NDK) (NDP kinase) (Nucleoside-2-P kinase)
				bgl	CNEO_v1_470020	1677972	1679387	-1	Aryl-phospho-beta-D-glucosidase
68	2189397	2199702	10305		CNEO_v1_560039	2188313	2189416	-1	conserved protein of unknown function
					CNEO_v1_560040	2189397	2190011	-1	conserved protein of unknown function
					CNEO_v1_560041	2190136	2191302	-1	transposase
					CNEO_v1_560042	2191265	2191912	-1	Transposon, resolvase
					CNEO_v1_560043	2192207	2192362	1	protein of unknown function
					CNEO_v1_560044	2192601	2192738	1	protein of unknown function
					CNEO_v1_560045	2193554	2196526	1	TraG-D_C-like conjugative protein
					CNEO_v1_560046	2196556	2197386	1	Helix-turn-helix domain-containing protein
					CNEO_v1_560047	2197442	2199043	-1	conserved protein of unknown function
				tnpA	CNEO_v1_560048	2199250	2199702	-1	transposase
69	2364778	2370913	6135		CNEO_v1_640088	2364778	2366718	-1	Putative phage-related DNA polymerase
					CNEO_v1_640089	2366772	2367311	-1	Putative nucleic acid-binding protein
					CNEO_v1_640090	2367312	2368451	-1	conserved protein of unknown function
					CNEO_v1_640091	2368454	2368741	-1	rRNA biogenesis protein rrp5
					CNEO_v1_640092	2368713	2368874	-1	conserved protein of unknown function
					CNEO_v1_640093	2368944	2369339	-1	Putative sigma factor
					CNEO_v1_640094	2369741	2370526	-1	ImmA/IrrE family metallo-endopeptidase
					CNEO_v1_640095	2370536	2370913	-1	Putative HTH-type transcriptional regulator SinR
70	2642246	2653131	10885		CNEO_v1_740002	2642246	2643181	1	Putative metallo-hydrolase/oxidoreductase
					CNEO_v1_740003	2643481	2644746	1	Putative cation transporter, NRAMP family
				int	CNEO_v1_740004	2644988	2646178	-1	transposase
					CNEO_v1_740005	2646257	2646460	-1	Excisionase
					CNEO_v1_740006	2646831	2647079	-1	Helix-turn-helix domain
					CNEO_v1_740007	2647081	2647500	-1	Sigma70_r4_2 domain-containing protein
					CNEO_v1_740008	2647776	2648000	-1	conserved protein of unknown function
					CNEO_v1_740009	2648303	2648428	1	protein of unknown function
					CNEO_v1_740010	2648624	2648857	-1	AbrB family transcriptional regulator
					CNEO_v1_740011	2649002	2649904	-1	conserved protein of unknown function
				yddH	CNEO_v1_740012	2649921	2650928	-1	putative endopeptidase YddH
					CNEO_v1_750001	2651304	2652293	-1	Putative transposase
					CNEO_v1_750002	2652412	2652594	1	conserved protein of unknown function
					CNEO_v1_750003	2652690	2652950	1	conserved protein of unknown function
					CNEO_v1_750004	2652943	2653131	1	protein of unknown function
71	2857879	2869339	11460		CNEO_v1_810022	2857879	2859081	-1	Putative allantoate amidohydrolase
					CNEO_v1_810023	2859382	2859768	-1	Putative lyase, glyoxalase-like domain
					CNEO_v1_810024	2859893	2860397	1	transposase (fragment)
					CNEO_v1_820001	2860607	2861281	-1	Putative 5'-nucleotidase
					CNEO_v1_820002	2861357	2861584	-1	conserved protein of unknown function
					CNEO_v1_820003	2861394	2861627	1	protein of unknown function
					CNEO_v1_820004	2861624	2863069	-1	Putative membrane protein
					CNEO_v1_820005	2863075	2863284	-1	Putative transcriptional regulator, Cro/C1-type
					CNEO_v1_820006	2863299	2863760	-1	conserved membrane protein of unknown function
					CNEO_v1_830001	2864789	2864900	-1	protein of unknown function
					CNEO_v1_830002	2864960	2865079	1	protein of unknown function
					CNEO_v1_830003	2865185	2865910	1	Putative tRNA thiolation protein
					CNEO_v1_830004	2865941	2866228	1	YlxP-like protein
					CNEO_v1_830005	2866314	2866433	1	protein of unknown function
					CNEO_v1_830006	2866572	2866805	-1	Lactate dehydrogenase
					CNEO_v1_830007	2866947	2867264	1	conserved protein of unknown function
					CNEO_v1_830008	2868048	2868215	-1	protein of unknown function
					CNEO_v1_830009	2868299	2869069	-1	putative Cell wall binding repeat-containing protein
					CNEO_v1_830010	2869220	2869339	-1	protein of unknown function
72	2908786	2916926	8140		CNEO_v1_850010	2908786	2908995	1	conserved protein of unknown function
					CNEO_v1_850011	2909370	2909504	1	protein of unknown function
					CNEO_v1_850012	2909569	2910090	-1	Putative glycine/betaine/sarcosine/D-proline reductase family selenoprotein B
					CNEO_v1_850013	2910193	2911506	-1	PTS system, lactose/cellobiose-family IIC component
					CNEO_v1_850014	2911629	2912132	1	transposase (fragment)
					CNEO_v1_860001	2912374	2914290	-1	Putative PTS system trascriptional regulator, MltR-type
					CNEO_v1_860002	2914311	2915399	-1	conserved protein of unknown function
					CNEO_v1_860003	2915519	2915665	1	conserved protein of unknown function
					CNEO_v1_860004	2916036	2916926	1	Putative glycoside hydrolase, family 16
73	2934066	2970836	36770		CNEO_v1_890001	2934066	2934890	-1	conserved protein of unknown function
					CNEO_v1_890002	2935181	2935807	-1	Putative immunity protein, SdpI family
					CNEO_v1_890003	2935791	2936075	-1	Putative autorepressor SdpR
					CNEO_v1_890004	2936254	2936817	1	conserved exported protein of unknown function
					CNEO_v1_890005	2936915	2938321	-1	Putative amino acid/polyamine transporter I
					CNEO_v1_890006	2938624	2939379	1	Threonine/serine exporter
					CNEO_v1_890007	2939408	2939845	1	Threonine/serine exporter
					CNEO_v1_890008	2939950	2940504	1	Putative metal-dependent hydrolase
					CNEO_v1_890009	2940711	2941343	-1	Putative ABC transporter, permease component
					CNEO_v1_890010	2941327	2942199	-1	Putative ABC transporter, ATPase component
					CNEO_v1_890011	2942205	2942579	-1	Putative transcriptional regulator, GntR-type
					CNEO_v1_890012	2942938	2943702	1	Putative HAD-superfamily hydrolase
					CNEO_v1_890013	2943740	2945182	-1	PspC family transcriptional regulator
					CNEO_v1_890014	2946354	2946923	-1	Putative phosphatase, PAP2 family
				clpP	CNEO_v1_890015	2947246	2947827	-1	ATP-dependent Clp protease, proteolytic component
					CNEO_v1_890016	2947863	2948336	-1	Putative transcriptional regulator
					CNEO_v1_890017	2948562	2949308	-1	M48 family peptidase
				wapA	CNEO_v1_890018	2949878	2950450	1	tRNA3(Ser)-specific nuclease WapA
					CNEO_v1_890019	2951136	2951252	-1	protein of unknown function
					CNEO_v1_890020	2951276	2951743	-1	Putative elongation factor (fragment)
					CNEO_v1_890021	2951865	2952061	1	protein of unknown function
					CNEO_v1_900001	2952858	2953337	1	Nicotinamidase-related amidase
					CNEO_v1_900002	2953409	2954536	1	conserved protein of unknown function
					CNEO_v1_900003	2954749	2955639	1	putative Phage replisome organizer
					CNEO_v1_900004	2955710	2956771	1	Putative glycerol-1-phosphate dehydrogenase [NAD(P)+] EgsA
					CNEO_v1_900005	2956966	2957373	1	PTS system, lactose/cellobiose-family IIB subunit
					CNEO_v1_900006	2957552	2958310	1	Putative phage prtotein, replisome organizer N terminal domain
					CNEO_v1_900007	2958396	2960405	-1	Putative glycosyltransferase
					CNEO_v1_900008	2961063	2962286	1	Putative nuclease SbcCD, subunit D
				sbcC	CNEO_v1_900009	2962273	2965758	1	Nuclease SbcCD subunit C
				ctc	CNEO_v1_900010	2965901	2966482	1	General stress protein
					CNEO_v1_900011	2966542	2966724	1	conserved protein of unknown function
				pgm	CNEO_v1_900012	2966721	2968445	1	Alpha-phosphoglucomutase
					CNEO_v1_900013	2968929	2970026	1	TPR_REGION domain-containing protein
					CNEO_v1_900014	2970117	2970836	1	Putative N-acetylmannosaminyltransferase TagA
74	3097643	3115211	17568		CNEO_v1_970013	3097643	3097936	1	protein of unknown function
					CNEO_v1_970014	3098171	3098776	1	Phage minor structural protein GP20
					CNEO_v1_970015	3098797	3099744	1	Putative phage coat protein
					CNEO_v1_970016	3099758	3099961	1	conserved protein of unknown function
					CNEO_v1_970017	3099973	3100317	1	Putative phage head-tail connector
					CNEO_v1_970018	3100319	3100699	1	conserved protein of unknown function
					CNEO_v1_970019	3100699	3101142	1	Putative phage tail-component
					CNEO_v1_970020	3101132	3101593	1	Putative phage protein
					CNEO_v1_970021	3101586	3101756	1	conserved protein of unknown function
					CNEO_v1_970022	3101758	3103062	1	Phage protein
					CNEO_v1_970023	3103081	3103557	1	conserved protein of unknown function
					CNEO_v1_970024	3103610	3104038	1	Putative XkdN-like phage protein
					CNEO_v1_970025	3104291	3104629	1	conserved protein of unknown function
					CNEO_v1_970026	3104695	3106755	1	Putative phage tail tape measure protein
					CNEO_v1_970027	3106748	3107419	1	LysM domain/BON superfamily protein
					CNEO_v1_970028	3107412	3108371	1	conserved protein of unknown function
					CNEO_v1_970029	3108364	3108765	1	conserved protein of unknown function
					CNEO_v1_970030	3108765	3109175	1	conserved protein of unknown function
					CNEO_v1_970031	3109175	3110239	1	Baseplate J-like protein
					CNEO_v1_970032	3110232	3110858	1	conserved protein of unknown function
					CNEO_v1_970033	3110861	3112174	1	protein of unknown function
					CNEO_v1_970034	3112192	3112551	1	conserved protein of unknown function
					CNEO_v1_970035	3112553	3112711	1	conserved protein of unknown function
					CNEO_v1_970036	3112792	3113940	1	Acyltransferase 3
					CNEO_v1_970037	3114070	3114303	1	Putative phage protein
					CNEO_v1_970038	3114316	3114486	1	conserved protein of unknown function
					CNEO_v1_970039	3114540	3115211	1	Putative N-acetylmuramoyl-L-alanine amidase
	3120912	3126862	5950		CNEO_v1_980006	3120912	3121571	-1	LysM domain protein
					CNEO_v1_980007	3121571	3123835	-1	Putative tail length tape measure protein
					CNEO_v1_980008	3124014	3124427	-1	Phage XkdN-like protein
					CNEO_v1_980009	3124450	3124929	-1	Phage tail tube protein
					CNEO_v1_980010	3124948	3126270	-1	Phage tail sheath protein
					CNEO_v1_980011	3126271	3126447	-1	conserved protein of unknown function
					CNEO_v1_980012	3126437	3126862	-1	conserved protein of unknown function
17	3543541	3549546	6005	recA	CNEO_v1_1160034	3543541	3544635	1	Recombinase A (recA)
				rny	CNEO_v1_1160035	3544942	3546477	1	Ribonuclease Y (RNase Y)
					CNEO_v1_1160036	3546437	3546598	1	protein of unknown function
				spoVS	CNEO_v1_1160037	3546674	3546934	1	Stage V sporulation protein S
				ptsH	CNEO_v1_1160038	3547057	3547317	1	PTS system, phosphocarrier (HPr)
				purB	CNEO_v1_1160039	3547517	3548947	1	Adenylosuccinate lyase
					CNEO_v1_1160040	3549364	3549546	1	protein of unknown function
76	3651879	3666538	14659	acpP	CNEO_v1_1170073	3651879	3652109	1	Acyl carrier protein (ACP)
				rnc	CNEO_v1_1170074	3652225	3652923	1	Ribonuclease III
					CNEO_v1_1170075	3652916	3653944	1	Putative radical SAM domain-containing protein
					CNEO_v1_1170076	3654077	3654193	1	conserved protein of unknown function
				smc	CNEO_v1_1170077	3654211	3657774	1	Chromosome partition protein Smc
				ftsY	CNEO_v1_1170078	3657786	3658694	1	Signal recognition particle (SRP) (docking protein)
				ylxM	CNEO_v1_1170079	3658799	3659134	1	Signal recognition particle (SRP) regulator
				ffh	CNEO_v1_1170080	3659152	3660504	1	Signal recognition particle (SRP) protein
				rpsP	CNEO_v1_1170081	3660548	3660793	1	30S ribosomal protein S16
					CNEO_v1_1170082	3660842	3661069	1	Putative RNA binding protein (contains KH domain)
				rimM	CNEO_v1_1170083	3661322	3661819	1	Ribosome maturation factor
				trmD	CNEO_v1_1170084	3661809	3662525	1	tRNA (guanine-N(1)-)-methyltransferase
				rplS	CNEO_v1_1170085	3662664	3663014	1	50S ribosomal protein L19
					CNEO_v1_1170086	3663172	3664038	1	Putative GTPase
				rnhB	CNEO_v1_1170087	3664025	3664837	1	Ribonuclease HII (RNase HII)
					CNEO_v1_1170088	3665231	3665602	-1	conserved protein of unknown function
					CNEO_v1_1170089	3665722	3666225	1	transposase (fragment)
					CNEO_v1_1180001	3666326	3666538	1	protein of unknown function
75	3840086	3849742	9656		CNEO_v1_1230041	3840086	3841195	-1	conserved protein of unknown function
					CNEO_v1_1230042	3841401	3841853	-1	Cell surface protein
				yhaI	CNEO_v1_1230043	3842158	3842505	-1	Inner membrane protein YhaI
					CNEO_v1_1230044	3842579	3843193	-1	conserved exported protein of unknown function
					CNEO_v1_1230045	3843545	3844840	-1	Lysozyme (modular protein)
					CNEO_v1_1240001	3845094	3845366	-1	conserved protein of unknown function
					CNEO_v1_1240002	3845456	3846052	-1	protein of unknown function
					CNEO_v1_1240003	3846078	3846317	-1	protein of unknown function
					CNEO_v1_1240004	3846319	3846546	-1	conserved protein of unknown function
				xerC	CNEO_v1_1240005	3846558	3847628	-1	Tyrosine recombinase XerC
					CNEO_v1_1240006	3847649	3848272	-1	protein of unknown function
					CNEO_v1_1240007	3848269	3848526	-1	conserved protein of unknown function
					CNEO_v1_1240008	3848529	3848816	-1	protein of unknown function
					CNEO_v1_1240009	3848803	3848937	-1	Sporulation protein Spo0E
					CNEO_v1_1240010	3848950	3849129	-1	conserved protein of unknown function
					CNEO_v1_1240011	3849140	3849742	-1	protein of unknown function
77	4257969	4279554	21585		CNEO_v1_1330033	4257969	4259321	-1	Putative FAD binding protein
					CNEO_v1_1330034	4259337	4259513	-1	conserved protein of unknown function
					CNEO_v1_1330035	4259577	4259906	-1	conserved protein of unknown function
					CNEO_v1_1330036	4260288	4260845	-1	conserved protein of unknown function
					CNEO_v1_1330037	4261247	4264300	1	GRAM_POS_ANCHORING domain-containing protein
					CNEO_v1_1330038	4264534	4264860	1	conserved protein of unknown function
					CNEO_v1_1330039	4264876	4265253	1	conserved protein of unknown function
					CNEO_v1_1330040	4265281	4265874	-1	conserved protein of unknown function
				ydcQ	CNEO_v1_1330041	4265919	4267370	1	Ftsk domain-containing protein YdcQ
					CNEO_v1_1330042	4267554	4268750	1	Transcriptional regulator, y4mF family
					CNEO_v1_1330043	4268763	4268897	1	conserved protein of unknown function
					CNEO_v1_1330044	4268899	4269120	1	conserved protein of unknown function
					CNEO_v1_1330045	4269220	4270152	1	TIR domain-containing protein
					CNEO_v1_1330046	4270222	4270338	1	protein of unknown function
					CNEO_v1_1330047	4270595	4270753	1	protein of unknown function
					CNEO_v1_1330048	4270769	4271275	1	conserved protein of unknown function
					CNEO_v1_1330049	4271758	4274208	1	Conjugative transposon protein
					CNEO_v1_1330050	4274072	4274404	1	protein of unknown function
					CNEO_v1_1340001	4276163	4277722	-1	Ribosome protection-type tetracycline resistance related proteins, group 2
					CNEO_v1_1340002	4278181	4279554	-1	Putative methyl-accepting chemotaxis protein (MCP)
78	4524482	4545092	20610		CNEO_v1_1470019	4524482	4525381	-1	conserved protein of unknown function
					CNEO_v1_1470020	4525440	4525826	-1	conserved exported protein of unknown function
					CNEO_v1_1470021	4526131	4526871	-1	conserved protein of unknown function
					CNEO_v1_1470022	4526908	4527480	-1	conserved protein of unknown function
					CNEO_v1_1470023	4527513	4529225	-1	conserved protein of unknown function
					CNEO_v1_1470024	4529268	4530119	-1	protein of unknown function
					CNEO_v1_1470025	4530134	4531885	-1	conserved protein of unknown function
					CNEO_v1_1470026	4531922	4533022	-1	conserved protein of unknown function
					CNEO_v1_1470027	4533035	4535122	-1	putative baseplate assembly protein
					CNEO_v1_1470028	4535144	4538137	-1	putative baseplate assembly protein
					CNEO_v1_1470029	4538161	4538556	-1	Gene 25-like lysozyme
					CNEO_v1_1470030	4538573	4539295	-1	Phage_base_V domain-containing protein
					CNEO_v1_1470031	4539363	4540433	-1	conserved protein of unknown function
					CNEO_v1_1470032	4540515	4541123	-1	putative LysM domain-containing protein
					CNEO_v1_1470033	4541143	4542474	-1	protein of unknown function
					CNEO_v1_1480001	4543010	4543333	1	conserved protein of unknown function
					CNEO_v1_1480002	4543401	4543619	-1	conserved protein of unknown function
					CNEO_v1_1480003	4543939	4544163	-1	conserved protein of unknown function
					CNEO_v1_1480004	4544221	4544400	-1	YvrJ family protein
					CNEO_v1_1480005	4544520	4545092	-1	Sigma-70 family RNA polymerase sigma factor
79	4675788	4682729	6941		CNEO_v1_1510002	4675788	4677230	-1	protein of unknown function
					CNEO_v1_1510003	4677142	4677531	-1	conserved protein of unknown function
					CNEO_v1_1510004	4677535	4677795	-1	conserved protein of unknown function
					CNEO_v1_1510005	4677813	4678676	-1	conserved membrane protein of unknown function
					CNEO_v1_1510006	4678696	4678911	-1	Homolog of E. coli HemX protein
					CNEO_v1_1510007	4678915	4679226	-1	conserved protein of unknown function
					CNEO_v1_1510008	4679435	4679800	-1	protein of unknown function
					CNEO_v1_1510009	4679805	4680302	-1	protein of unknown function
					CNEO_v1_1510010	4680466	4682247	-1	putative Protein-secreting ATPase
					CNEO_v1_1510011	4682244	4682729	-1	Eukaryotic translation initiation factor 3 110 kDa subunit
80	4800093	4841181	41088		CNEO_v1_1550019	4800093	4802483	1	Putative cation-transporter, ATPase component
					CNEO_v1_1550020	4802898	4804289	-1	Int recombinase
					CNEO_v1_1550021	4804314	4804520	-1	Excisionase family DNA binding domain-containing
					CNEO_v1_1550022	4806166	4806618	-1	Helix-turn-helix protein
				tetW	CNEO_v1_1550023	4806700	4808619	-1	Tetracycline resistance protein TetW
					CNEO_v1_1550024	4808965	4809555	-1	Acetyltransf_1
					CNEO_v1_1550025	4809568	4810431	-1	Histone acetyltransferase HPA2 and related acetyltransferases
					CNEO_v1_1550026	4810457	4810813	-1	Limonene-1,2-epoxide hydrolase
					CNEO_v1_1550027	4813386	4814279	1	DNA-damage-inducible protein D
					CNEO_v1_1550028	4814842	4816659	-1	Antirestriction protein ArdA
					CNEO_v1_1550029	4816674	4817384	-1	Antirestriction protein ArdA
					CNEO_v1_1550030	4819471	4820187	-1	conserved exported protein of unknown function
					CNEO_v1_1550031	4820457	4822355	-1	CHAP domain-containing protein
					CNEO_v1_1550032	4822342	4822512	-1	protein of unknown function
					CNEO_v1_1550033	4823445	4823885	-1	conserved protein of unknown function
					CNEO_v1_1550034	4826489	4826704	-1	protein of unknown function
					CNEO_v1_1550035	4827601	4827816	-1	conserved protein of unknown function
					CNEO_v1_1550036	4829000	4829263	1	protein of unknown function
					CNEO_v1_1550037	4830094	4830999	-1	DNA-binding helix-turn-helix protein
					CNEO_v1_1550038	4832286	4832906	-1	Putative NAD(P)H nitroreductase MhqN
					CNEO_v1_1550039	4832946	4833647	-1	Putative quercetin 2,3-dioxygenase
					CNEO_v1_1550040	4834208	4834483	1	fragment of Conserved hypothetical protein, amidohydrolase family (part 1)
					CNEO_v1_1550041	4834446	4835120	1	fragment of Conserved hypothetical protein, amidohydrolase family (part 2)
				degA	CNEO_v1_1550042	4835395	4836372	1	Degradation activator
					CNEO_v1_1550043	4836552	4837931	1	PTS system, sucrose-specific IIB component
					CNEO_v1_1550044	4837944	4839377	1	Sucrose-6-phosphate hydrolase
					CNEO_v1_1550045	4839811	4841181	1	Putative sodium:glactoside symporter
81	5011597	5029691	18094		CNEO_v1_1620004	5011597	5012403	1	Putative pyruvate, phosphate dikinase regulatory protein
				srtF	CNEO_v1_1630001	5013082	5013786	1	Lantibiotic transport ATP-binding protein SrtF
					CNEO_v1_1630002	5013779	5014501	1	Lantibiotic permease protein SpaE/mutE
					CNEO_v1_1630003	5014069	5014263	-1	protein of unknown function
					CNEO_v1_1630004	5014504	5015250	1	Putative lantibiotic ABC transporter permease
					CNEO_v1_1630005	5015357	5015653	1	fragment of Putative transposase (part 1)
					CNEO_v1_1630006	5015738	5015890	1	fragment of Putative transposase (part 2)
					CNEO_v1_1630007	5015979	5016317	1	protein of unknown function
					CNEO_v1_1630008	5016314	5016430	1	protein of unknown function
					CNEO_v1_1630009	5017042	5017500	-1	Lantibiotic biosynthesis protein
					CNEO_v1_1630010	5017631	5017763	1	protein of unknown function
					CNEO_v1_1640001	5018058	5018526	1	transposase (fragment)
					CNEO_v1_1650001	5019288	5019974	1	transposase
					CNEO_v1_1650002	5020439	5021194	1	conserved protein of unknown function
					CNEO_v1_1650003	5021283	5022053	1	conserved protein of unknown function
					CNEO_v1_1650004	5022108	5022401	1	conserved protein of unknown function
					CNEO_v1_1650005	5022414	5023187	1	conserved protein of unknown function
					CNEO_v1_1650006	5023251	5023934	1	Prokaryotic E2 family_D protein
					CNEO_v1_1650007	5024216	5024356	1	conserved protein of unknown function
					CNEO_v1_1650008	5024493	5024924	1	conserved protein of unknown function
					CNEO_v1_1650009	5024936	5025616	1	Ubiquitin-activating enzyme E1 family protein
					CNEO_v1_1650010	5025636	5025827	1	protein of unknown function
					CNEO_v1_1650011	5026042	5026290	1	protein of unknown function
					CNEO_v1_1650012	5026414	5026773	1	conserved protein of unknown function
					CNEO_v1_1650013	5026791	5027060	1	conserved protein of unknown function
					CNEO_v1_1650014	5027080	5027592	1	ADP-ribose pyrophosphatase
					CNEO_v1_1650015	5027721	5027903	1	protein of unknown function
					CNEO_v1_1650016	5028159	5028440	1	protein of unknown function
					CNEO_v1_1650017	5028459	5028602	1	protein of unknown function
					CNEO_v1_1650018	5028587	5028913	1	transposase
					CNEO_v1_1650019	5029374	5029691	-1	protein of unknown function
					CNEO_v1_1650020	5029657	5029836	1	protein of unknown function
89	5080181	5095747	15566		CNEO_v1_1720026	5079388	5080194	-1	conserved protein of unknown function
					CNEO_v1_1720027	5080181	5080639	-1	conserved protein of unknown function
					CNEO_v1_1720028	5080782	5082485	-1	Resolvase domain containing protein
					CNEO_v1_1720029	5082451	5082585	-1	protein of unknown function
					CNEO_v1_1720030	5082708	5083313	-1	protein of unknown function
					CNEO_v1_1720031	5083399	5083983	-1	conserved protein of unknown function
					CNEO_v1_1720032	5084259	5086028	-1	DNA/RNA helicase, superfamily II
					CNEO_v1_1720033	5086106	5086576	-1	conserved protein of unknown function
					CNEO_v1_1720034	5086753	5087910	-1	protein of unknown function
					CNEO_v1_1720035	5088198	5088401	-1	conserved protein of unknown function
					CNEO_v1_1720036	5088415	5088564	-1	protein of unknown function
					CNEO_v1_1720037	5088608	5089492	-1	exported protein of unknown function
					CNEO_v1_1720038	5089636	5090037	-1	Mor domain-containing protein
					CNEO_v1_1720039	5090116	5090418	-1	conserved protein of unknown function
					CNEO_v1_1720040	5090375	5090497	-1	protein of unknown function
					CNEO_v1_1720041	5090491	5091093	-1	Exonuclease SbcC
					CNEO_v1_1720042	5091115	5091471	-1	conserved protein of unknown function
					CNEO_v1_1720043	5091493	5091954	-1	MPN domain-containing protein
					CNEO_v1_1720044	5092602	5092772	-1	protein of unknown function
					CNEO_v1_1720045	5092861	5094570	-1	Putative chemotaxis protein
					CNEO_v1_1720046	5094867	5095100	-1	protein of unknown function
					CNEO_v1_1720047	5095164	5095604	-1	conserved protein of unknown function
					CNEO_v1_1720048	5095622	5095747	-1	protein of unknown function
					CNEO_v1_1720049	5095713	5097239	-1	conserved protein of unknown function
82	5244013	5253406	9393		CNEO_v1_2020012	5244013	5244426	-1	Phage protein, HK97 gp10 family
					CNEO_v1_2020013	5244410	5244784	-1	Putative phage head-tail adaptor
					CNEO_v1_2020014	5244771	5245082	-1	conserved protein of unknown function
					CNEO_v1_2020015	5245095	5245340	-1	protein of unknown function
					CNEO_v1_2020016	5245321	5246508	-1	ATPase
					CNEO_v1_2020017	5246538	5247332	-1	ATP-dependent Clp protease proteolytic subunit
					CNEO_v1_2020018	5247362	5247583	-1	protein of unknown function
					CNEO_v1_2020019	5247609	5248262	-1	Rha family transcriptional regulator
					CNEO_v1_2020020	5248319	5248495	-1	protein of unknown function
					CNEO_v1_2020021	5248506	5248652	-1	protein of unknown function
					CNEO_v1_2020022	5248664	5249860	-1	Phage portal protein
					CNEO_v1_2020023	5249876	5251576	-1	Phage Terminase family protein
					CNEO_v1_2020024	5251592	5252167	-1	conserved protein of unknown function
					CNEO_v1_2020025	5252291	5252668	-1	Phage endonuclease
					CNEO_v1_2020026	5252843	5253406	-1	Exonuclease SbcC
83	5272185	5295659	23474		CNEO_v1_2080007	5272185	5273609	-1	Subtilisin-like serine protease
					CNEO_v1_2080008	5273874	5274110	-1	Helix-turn-helix domain-containing protein
					CNEO_v1_2080009	5274116	5274535	-1	Sigma-70 family RNA polymerase sigma factor
					CNEO_v1_2080010	5274745	5274951	-1	conserved protein of unknown function
					CNEO_v1_2080011	5274996	5275334	-1	protein of unknown function
					CNEO_v1_2090001	5275784	5276272	-1	transposase
					CNEO_v1_2090002	5276417	5276629	-1	protein of unknown function
					CNEO_v1_2100001	5276730	5277247	-1	protein of unknown function
					CNEO_v1_2110001	5277663	5278496	-1	protein of unknown function
					CNEO_v1_2110002	5278499	5278795	-1	transposase
					CNEO_v1_2120001	5279424	5279540	1	protein of unknown function
					CNEO_v1_2120002	5279553	5281136	1	Coupling protein VirD4, ATPase required for T-DNA transfer
					CNEO_v1_2120003	5281154	5281552	1	conserved membrane protein of unknown function
					CNEO_v1_2120004	5281903	5282040	1	protein of unknown function
					CNEO_v1_2120005	5282283	5282591	1	conserved protein of unknown function
					CNEO_v1_2120006	5283294	5283533	1	Chromosome partition protein smc
					CNEO_v1_2120007	5283665	5283901	1	protein of unknown function
					CNEO_v1_2120008	5283898	5284134	1	conserved protein of unknown function
					CNEO_v1_2120009	5284223	5284417	1	conserved protein of unknown function
					CNEO_v1_2120010	5284634	5285245	1	membrane protein of unknown function
					CNEO_v1_2120011	5285199	5285483	1	membrane protein of unknown function
					CNEO_v1_2120012	5285487	5285756	1	protein of unknown function
					CNEO_v1_2120013	5285753	5285947	1	protein of unknown function
					CNEO_v1_2120014	5285962	5286240	-1	conserved protein of unknown function
					CNEO_v1_2120015	5286502	5287708	1	protein of unknown function
					CNEO_v1_2130001	5288165	5289703	1	Group II intron reverse transcriptase/maturase
					CNEO_v1_2130002	5289888	5290007	1	protein of unknown function
					CNEO_v1_2130003	5290152	5290610	-1	exported protein of unknown function
					CNEO_v1_2130004	5291699	5292280	-1	conserved protein of unknown function
					CNEO_v1_2130005	5292300	5292857	-1	protein of unknown function
					CNEO_v1_2130006	5292850	5293263	-1	conserved protein of unknown function
					CNEO_v1_2130007	5293747	5294085	-1	Putative N-acetylmuramoyl-L-alanine amidase (fragment)
					CNEO_v1_2140001	5294886	5295659	-1	Lysozyme (modular protein)
84	5325002	5332448	7446		CNEO_v1_2240009	5325002	5325121	1	conserved protein of unknown function
					CNEO_v1_2250001	5325282	5325913	-1	protein of unknown function
					CNEO_v1_2250002	5325977	5326414	-1	protein of unknown function
				uviB	CNEO_v1_2250003	5326424	5326666	-1	Bacteriocin UviB
					CNEO_v1_2250004	5326723	5326887	-1	protein of unknown function
					CNEO_v1_2260001	5327096	5327232	-1	protein of unknown function
					CNEO_v1_2260002	5327268	5327675	-1	conserved protein of unknown function
					CNEO_v1_2270001	5327912	5328766	1	protein of unknown function
					CNEO_v1_2270002	5328780	5329238	1	conserved protein of unknown function
					CNEO_v1_2270003	5329305	5329703	1	conserved protein of unknown function
					CNEO_v1_2280001	5329819	5330193	1	transposase (fragment)
					CNEO_v1_2280002	5330332	5330532	-1	protein of unknown function
					CNEO_v1_2290001	5331070	5332158	1	Baseplate J/gp47 family protein
					CNEO_v1_2290002	5332174	5332448	1	protein of unknown function
85	5444847	5464130	19283		CNEO_v1_2530021	5444847	5445035	1	protein of unknown function
					CNEO_v1_2530022	5445035	5445856	1	conserved protein of unknown function
					CNEO_v1_2530023	5445875	5446123	1	conserved protein of unknown function
					CNEO_v1_2530024	5446123	5447547	1	Putative phage protein XkdK
					CNEO_v1_2530025	5447568	5447987	1	Putative phage protein XkdM
					CNEO_v1_2530026	5448059	5448505	1	Putative phage protein XkdN
					CNEO_v1_2530027	5448544	5448663	1	conserved protein of unknown function
					CNEO_v1_2530028	5448771	5452439	1	Phage tail tape measure protein
					CNEO_v1_2530029	5452474	5453142	1	protein of unknown function
					CNEO_v1_2530030	5453240	5453971	1	Putative phage protein XkdP
					CNEO_v1_2530031	5453968	5454933	1	conserved protein of unknown function
					CNEO_v1_2530032	5454920	5455243	1	putative Phage protein
					CNEO_v1_2530033	5455236	5455676	1	conserved protein of unknown function
					CNEO_v1_2530034	5455684	5456805	1	Phage-like element PBSX protein xkdT
					CNEO_v1_2530035	5456810	5457532	1	protein of unknown function
					CNEO_v1_2530036	5457548	5458798	1	protein of unknown function
					CNEO_v1_2530037	5458798	5459109	1	putative RNA polymerase sigma factor
					CNEO_v1_2530038	5459112	5459258	1	conserved protein of unknown function
					CNEO_v1_2530039	5459407	5459589	1	conserved protein of unknown function
					CNEO_v1_2530040	5459706	5459840	1	protein of unknown function
					CNEO_v1_2530041	5460156	5460238	1	protein of unknown function
					CNEO_v1_2540001	5460481	5460672	-1	protein of unknown function
					CNEO_v1_2540002	5460746	5461783	-1	Uncharacterized phage-associated protein
					CNEO_v1_2540003	5462378	5462494	-1	protein of unknown function
					CNEO_v1_2540004	5462469	5462585	1	protein of unknown function
					CNEO_v1_2540005	5462873	5463010	1	conserved protein of unknown function
					CNEO_v1_2540006	5463010	5463203	1	protein of unknown function
					CNEO_v1_2550001	5463304	5464130	-1	Integrase/recombinase, phage integrase family
86	5482088	5493724	11636		CNEO_v1_2620010	5482088	5482546	-1	conserved protein of unknown function
					CNEO_v1_2620011	5482557	5482946	-1	conserved protein of unknown function
					CNEO_v1_2620012	5482943	5483317	-1	conserved protein of unknown function
					CNEO_v1_2620013	5483314	5483628	-1	conserved protein of unknown function
					CNEO_v1_2620014	5483631	5483984	-1	conserved protein of unknown function
					CNEO_v1_2620015	5483996	5484286	-1	conserved protein of unknown function
					CNEO_v1_2620016	5484290	5484724	-1	protein of unknown function
					CNEO_v1_2620017	5484738	5485703	-1	conserved protein of unknown function
					CNEO_v1_2620018	5485722	5486321	-1	Phage minor structural protein GP20
					CNEO_v1_2620019	5486388	5486690	-1	protein of unknown function
					CNEO_v1_2620020	5486706	5487965	-1	protein of unknown function
					CNEO_v1_2620021	5487949	5489454	-1	Phage minor capsid protein
					CNEO_v1_2620022	5489624	5490985	-1	Terminase-like family protein
					CNEO_v1_2620023	5490972	5491652	-1	conserved protein of unknown function
				res	CNEO_v1_2620024	5491689	5492264	-1	Resolvase
				yoeC	CNEO_v1_2620025	5492730	5493314	-1	putative integrase/recombinase YoeC
					CNEO_v1_2620026	5493322	5493537	-1	protein of unknown function
					CNEO_v1_2620027	5493602	5493724	-1	protein of unknown function
87	5507993	5540920	32927	yyaC	CNEO_v1_2670001	5507993	5508490	1	Spore protease YyaC
					CNEO_v1_2670002	5508502	5509140	1	conserved protein of unknown function
					CNEO_v1_2670003	5509128	5509240	1	protein of unknown function
					CNEO_v1_2680001	5509578	5509733	1	protein of unknown function
					CNEO_v1_2680002	5509781	5509933	1	protein of unknown function
					CNEO_v1_2680003	5509944	5510141	1	protein of unknown function
					CNEO_v1_2680004	5510143	5510661	1	protein of unknown function
					CNEO_v1_2690001	5511924	5512097	-1	protein of unknown function
					CNEO_v1_2690002	5512365	5513615	1	MFS transporter, DHA3 family, macrolide efflux protein
				pksB	CNEO_v1_2690003	5514138	5514809	1	putative polyketide biosynthesis zinc-dependent hydrolase PksB
					CNEO_v1_2690004	5516340	5516513	-1	protein of unknown function
					CNEO_v1_2690005	5516799	5517175	1	protein of unknown function
					CNEO_v1_2700001	5517685	5518647	1	protein of unknown function
					CNEO_v1_2700002	5518652	5520814	1	conserved protein of unknown function
					CNEO_v1_2700003	5520826	5521059	1	conserved protein of unknown function
					CNEO_v1_2700004	5521157	5522614	1	conserved protein of unknown function
					CNEO_v1_2700005	5522710	5524416	1	DNA topoisomerase III
					CNEO_v1_2700006	5524500	5524685	1	conserved protein of unknown function
					CNEO_v1_2700007	5524719	5525765	1	conserved protein of unknown function
					CNEO_v1_2700008	5525876	5526682	1	conserved protein of unknown function
					CNEO_v1_2700009	5526795	5535776	1	conserved protein of unknown function
					CNEO_v1_2700010	5535819	5536478	1	Conjugative transposon protein
					CNEO_v1_2700011	5536619	5536831	1	Cro/C1-type HTH DNA-binding domain protein
					CNEO_v1_2700012	5536852	5537880	1	conserved protein of unknown function
					CNEO_v1_2700013	5537880	5539562	1	conserved protein of unknown function
					CNEO_v1_2700014	5539589	5540920	-1	conserved protein of unknown function
90	5526795	5536831	10036		CNEO_v1_2700009	5526795	5535776	1	conserved protein of unknown function
					CNEO_v1_2700010	5535819	5536478	1	Conjugative transposon protein
					CNEO_v1_2700011	5536619	5536831	1	Cro/C1-type HTH DNA-binding domain protein
88	5526795	5596168	5383		CNEO_v1_2830003	5592240	5592428	-1	protein of unknown function
					CNEO_v1_2830004	5593114	5593479	1	Putative transposase
					CNEO_v1_2830005	5593592	5593788	1	protein of unknown function
					CNEO_v1_2840001	5593889	5594382	-1	protein of unknown function
					CNEO_v1_2850001	5594672	5594866	1	Putative N-acetylmuramoyl-L-alanine amidase (fragment)
					CNEO_v1_2850002	5595125	5595739	1	conserved exported protein of unknown function
				yhaH	CNEO_v1_2850003	5595821	5596168	1	Inner membrane protein YhaH
	Clostridium neonatale 250.09
GI ID	Island			Gene ID	Locus	Gene		Strand	Product
	start	end	length			start	end
22	163168	189181	26013	greA	CNEO_v2_0159	163168	163650	1	Transcription elongation factor (Transcript cleavage factor)
				lysS	CNEO_v2_0160	163667	165172	1	Lysine--tRNA ligase
				glyQS	CNEO_v2_0161	166633	168024	1	Glycine--tRNA ligase
				murD	CNEO_v2_0162	168208	169584	1	UDP-N-acetylmuramoylalanine--D-glutamate ligase
					CNEO_v2_0163	169633	170649	-1	Conserved hypothetical protein
					CNEO_v2_0167	176462	177406	-1	Putative cation transporter
					CNEO_v2_0168	177539	178696	-1	Putative metal-dependent amidase/aminoacylase/carboxypeptidase
					CNEO_v2_0169	178965	179153	1	Putative forespore-specific anti-sigma factor
				tmk	CNEO_v2_0170	179150	179812	1	Thymidylate kinase
				darA	CNEO_v2_0171	179873	180205	1	Signal transduction receptor, cyclic di-AMP binding
					CNEO_v2_0172	180224	181156	1	Conserved hypothetical protein
					CNEO_v2_0173	181160	182065	1	Putative YaaT-like protein
					CNEO_v2_0174	182077	182253	1	Conserved hypothetical protein
					CNEO_v2_0175	182391	182561	1	Ferredoxin
					CNEO_v2_0176	182724	183371	-1	Putative metallo-hydrolase/oxidoreductase
				ctsR	CNEO_v2_0177	183565	184020	1	Transcriptional repressor
					CNEO_v2_0178	184036	185604	1	Putative kinase
				clpC	CNEO_v2_0179	185632	188061	1	ATP-dependent Clp protease, ATPase component
				trxB	CNEO_v2_0180	188246	189181	1	Thioredoxin reductase
23	199669	269685	70016	rlmB	CNEO_v2_0192	199669	200511	1	23S rRNA (Gm2251)-methyltransferase
					CNEO_v2_0193	200525	201037	1	Putative ribonuclease, PIN domain-like
				sigH	CNEO_v2_0194	201120	201260	1	RNA polymerase sigma factor part 1
				sigH	CNEO_v2_0195	201296	201739	1	RNA polymerase sigma factor part 2
				tuf	CNEO_v2_0196	201948	203141	1	Elongation factor Tu (EF-Tu)
				rpmG	CNEO_v2_0197	203328	203477	1	50S ribosomal protein L33
				secE	CNEO_v2_0198	203524	203754	1	Putative preprotein translocase membrane subunit
				nusG	CNEO_v2_0199	203764	204315	1	Transcription termination/antitermination protein
				rplK	CNEO_v2_0200	204387	204812	1	50S ribosomal protein L11
				rplA	CNEO_v2_0201	204868	205254	1	50S ribosomal protein L1 part 1
				rplA	CNEO_v2_0202	205269	205556	1	50S ribosomal protein L1 part 2
				rplJ	CNEO_v2_0203	205760	206266	1	50S ribosomal protein L10
				rplL	CNEO_v2_0204	206321	206686	1	Ribosomal protein L7/L12
				rpoB	CNEO_v2_0205	207001	210705	1	DNA-directed RNA polymerase subunit beta'
				rpoC	CNEO_v2_0206	210727	211341	1	DNA-directed RNA polymerase subunit beta' part 1
				rpoC	CNEO_v2_0207	211362	213293	1	DNA-directed RNA polymerase subunit beta' part 2
				rpoC	CNEO_v2_0208	213341	214255	1	DNA-directed RNA polymerase subunit beta' part 3
				rpsL	CNEO_v2_0209	214496	214870	1	30S ribosomal protein S12
				rpsG	CNEO_v2_0210	215022	215492	1	30S ribosomal protein S7
				fusA	CNEO_v2_0211	215583	217649	1	Elongation factor G (EF-G)
					CNEO_v2_0212	217777	218016	1	Elongation factor Tu (EF-Tu) part 1
					CNEO_v2_0213	218070	218969	1	Elongation factor Tu (EF-Tu) part 2
				rpsJ	CNEO_v2_0214	219408	219716	1	30S ribosomal protein S10
				rplC	CNEO_v2_0215	219788	220417	1	50S ribosomal protein L3
					CNEO_v2_0216	220490	220705	1	50S ribosomal protein L4 part 1
					CNEO_v2_0217	220735	221061	1	50S ribosomal protein L4 part 2
				rplW	CNEO_v2_0218	221061	221357	1	50S ribosomal protein L23
				rplB	CNEO_v2_0219	221417	222247	1	50S ribosomal protein L2
				rpsS	CNEO_v2_0220	222316	222588	1	30S ribosomal protein S19
				rplV	CNEO_v2_0221	222609	222944	1	50S ribosomal protein L22
				rpsC	CNEO_v2_0222	222966	223631	1	30S ribosomal protein S3
				rplP	CNEO_v2_0223	223649	224083	1	50 Sribosomal protein L16
				rpmC	CNEO_v2_0224	224083	224295	1	50S ribosomal protein L29
				rpsQ	CNEO_v2_0225	224320	224574	1	30S ribosomal protein S17
				rplN	CNEO_v2_0226	224605	224973	1	50S ribosomal protein L14
				rplX	CNEO_v2_0227	224991	225305	1	50S ribosomal protein L24
				rplE	CNEO_v2_0228	225330	225869	1	50S ribosomal protein L5
				rpsZ	CNEO_v2_0229	225886	226071	1	30S ribosomal protein S14 type Z
				rpsH	CNEO_v2_0231	226104	226502	1	30S ribosomal protein S8
				rplF	CNEO_v2_0232	226578	227120	1	50S ribosomal protein L6
				rplR	CNEO_v2_0233	227141	227500	1	50S ribosomal protein L18
				rpsE	CNEO_v2_0234	227519	228016	1	30S ribosomal protein S5
				rpmD	CNEO_v2_0235	228029	228208	1	50S ribosomal protein L30
				rplO	CNEO_v2_0236	228232	228672	1	50S ribosomal protein L15
				secY	CNEO_v2_0237	228674	229960	1	Preprotein translocase membrane subunit
				adk	CNEO_v2_0238	229985	230635	1	Adenylate kinase
				map	CNEO_v2_0239	230635	231381	1	Methionine aminopeptidase
					CNEO_v2_0240	231474	231755	1	Putative ribosomal protein L14E/L6E/L27E-like
				infA	CNEO_v2_0241	231739	231981	1	Translation initiation factor IF-1
				rpsM	CNEO_v2_0242	232335	232703	1	30S ribosomal protein S13
				rpsK	CNEO_v2_0243	232719	233114	1	30S ribosomal protein S11
				rpsD	CNEO_v2_0244	233144	233764	1	30S ribosomal subunit protein S4
				rpoA	CNEO_v2_0245	233867	234814	1	DNA-directed RNA polymerase subunit alpha
				rplQ	CNEO_v2_0246	234827	235168	1	50S ribosomal protein L17
					CNEO_v2_0247	235413	236264	1	Putative ECF-type transporter, ATP-binding protein (A component)
					CNEO_v2_0248	236249	237121	1	Putative ECF-type transporter, ATP-binding protein (A component)
					CNEO_v2_0249	237125	237940	1	Putative ECF-type transporter, transmembrane protein (T component)
				truA	CNEO_v2_0250	238074	238808	1	tRNA pseudouridine synthase I
				rplM	CNEO_v2_0251	238966	239400	1	50S ribosomal protein L13
				rpsI	CNEO_v2_0252	239426	239818	1	30S ribosomal subunit protein S9
					CNEO_v2_0253	240071	240400	1	conserved hypothetical protein
					CNEO_v2_0254	240666	242282	1	Putative sodium/phosphate symporter
				cwlD	CNEO_v2_0255	242449	243108	1	Germination-specific N-acetylmuramoyl-L-alanine amidase, Autolysin
				ttdA	CNEO_v2_0256	243537	244379	1	L-tartrate dehydratase subunit alpha
				fumB	CNEO_v2_0257	244391	244933	1	Fumarate hydratase, subunit B
					CNEO_v2_0258	245057	245917	-1	Putative L-tartrate/succinate antiporter TtdT
					CNEO_v2_0259	246252	246980	1	Conserved hypothetical protein, tetratricopeptide (TPR) repeats
					CNEO_v2_0260	247024	247461	1	Two-component response regulator part 1
					CNEO_v2_0261	247566	247715	1	Two-component response regulator part 2
					CNEO_v2_0262	247687	248196	1	Two-component sensor signal histidine kinase part 1
					CNEO_v2_0263	248229	248507	1	Two-component sensor signal histidine kinase part 2
					CNEO_v2_0265	248689	249030	1	Two-component sensor signal histidine kinase
				nrdE	CNEO_v2_0266	249217	251448	1	Ribonucleoside-diphosphate reductase subunit alpha (R1 large subunit)
				nrdF	CNEO_v2_0267	251554	252591	1	Ribonucleoside-diphosphate reductase subunit beta (R2 small subunit)
				ptsI	CNEO_v2_0268	252851	254470	1	PTS system, EI component
					CNEO_v2_0269	254588	255019	1	Conserved hypothetical protein
					CNEO_v2_0270	254974	255414	1	Putative membrane protein
					CNEO_v2_0271	255312	255905	1	Conserved hypothetical protein
				iadA	CNEO_v2_0272	256008	257180	1	Isoaspartyl dipeptidase
					CNEO_v2_0273	257272	257847	-1	Putative spore cortex-lytic enzyme SleB
					CNEO_v2_0274	259367	259843	1	Conserved hypothetical protein
					CNEO_v2_0275	260045	260248	1	Conserved hypothetical protein
					CNEO_v2_0276	260428	260640	1	Conserved hypothetical protein, Cro/C1-type helix-turn-helix domain
					CNEO_v2_0277	260693	260986	1	Conserved hypothetical protein
					CNEO_v2_0279	262586	263155	-1	Putative regulator
					CNEO_v2_0280	263320	263520	1	Putative transcriptional regulator
					CNEO_v2_0281	263563	264246	1	Putative phage protein
					CNEO_v2_0282	264413	264628	1	Conserved hypothetical protein
					CNEO_v2_0283	264751	266907	1	Conserved hypothetical protein
					CNEO_v2_0284	266928	267350	1	Conserved hypothetical protein
					CNEO_v2_0285	267368	267688	1	Conserved hypothetical protein
					CNEO_v2_0286	267847	267969	1	Conserved hypothetical protein
					CNEO_v2_0287	267984	268136	1	Conserved hypothetical protein
					CNEO_v2_0288	268155	268412	1	Conserved hypothetical protein
					CNEO_v2_0289	268577	268885	1	Conserved hypothetical protein
					CNEO_v2_0290	268903	269082	1	Conserved hypothetical protein
					CNEO_v2_0291	269173	269685	1	Conserved hypothetical protein
24	449319	478262	28943	rsuA	CNEO_v2_0460	449319	450035	1	Ribosomal small subunit pseudouridine synthase A
				pcrA	CNEO_v2_0461	450612	452891	1	ATP-dependent DNA helicase
				ligA	CNEO_v2_0462	453050	454912	1	DNA ligase
					CNEO_v2_0463	454909	455190	1	Conserved hypothetical protein
				gatC	CNEO_v2_0464	455386	455676	1	Aspartyl/glutamyl-tRNA(Asn/Gln) amidotransferase, subunit C
				gatA	CNEO_v2_0465	455699	457156	1	Glutamyl-tRNA(Gln) amidotransferase subunit A
				gatB	CNEO_v2_0466	457175	458605	1	Aspartyl/glutamyl-tRNA(Asn/Gln) amidotransferase subunit B
					CNEO_v2_0467	458894	459169	1	Putative regulator, HTH motif
					CNEO_v2_0468	459243	459548	-1	Conserved hypothetical protein
					CNEO_v2_0469	459710	461188	1	Putative oligopeptide ABC transporter substrate-binding protein
					CNEO_v2_0470	461285	462964	-1	Conserved hypothetical protein
				hypE	CNEO_v2_0472	463059	464042	1	Putative hydrogenase isoenzymes formation protein
				rph	CNEO_v2_0473	464047	464796	1	Ribonuclease PH (RNAse PH)
					CNEO_v2_0474	465170	465406	1	Conserved hypothetical protein
					CNEO_v2_0475	465452	465925	1	Putative phosphoesterase
				int	CNEO_v2_0477	468350	469498	-1	Putative integrase
					CNEO_v2_0478	469509	470057	-1	Putative transcriptional regulator
					CNEO_v2_0480	470403	472616	1	Putative DNA primase
					CNEO_v2_0481	472734	473135	1	Conserved hypothetical protein
					CNEO_v2_0482	473421	474518	1	Conserved hypothetical protein
					CNEO_v2_0483	474521	475015	1	Conserved hypothetical protein
					CNEO_v2_0484	475016	476224	1	Conserved hypothetical protein
					CNEO_v2_0485	476445	476849	1	Conserved hypothetical protein
					CNEO_v2_0486	477112	477423	1	Conserved hypothetical protein
					CNEO_v2_0487	477684	478262	1	Putative DNA-resolvase
25	706741	712348	5607		CNEO_v2_0693	706741	707190	1	Putative CBS domain-containing protein
					CNEO_v2_0694	707222	707872	-1	Conserved hypothetical protein
					CNEO_v2_0695	707882	708073	-1	Putative phage protein
					CNEO_v2_0696	708181	708534	-1	Putative phage protein
					CNEO_v2_0697	708549	709484	-1	Putative membrane protein
				rpsA	CNEO_v2_0699	709716	710867	1	Putative ribosomal protein S1
				pyk	CNEO_v2_0700	710930	712348	-1	Pyruvate kinase
26	803915	812839	8924		CNEO_v2_0805	803915	804205	1	Conserved hypothetical protein
					CNEO_v2_0807	805045	805254	1	Putative holin
					CNEO_v2_0808	805267	805395	1	Conserved hypothetical protein
					CNEO_v2_0809	805392	805553	1	Conserved hypothetical protein
					CNEO_v2_0810	805674	805991	1	Putative transcriptional regulator, ArsR-like
				asrD	CNEO_v2_0811	806103	806504	1	Arsenical operon trans-acting repressor
				arsA	CNEO_v2_0812	806580	808328	1	Arsenite transporter, ATPase component
				arsC	CNEO_v2_0813	808384	808788	1	Arsenate reductase
				arsB	CNEO_v2_0814	808869	809918	1	Putative arsenite transporter
					CNEO_v2_0816	810320	810874	1	Putative Mate-family transporter, part 1
					CNEO_v2_0817	810932	811645	1	Putative Mate family transporter, part 2
					CNEO_v2_0818	811883	812383	1	Putative acetyltransferase
					CNEO_v2_0819	812402	812839	1	Putative transcriptional regulator, MarR family
27	825766	834629	8863		CNEO_v2_0836	825766	826113	1	Conserved hypothetical protein, CHP04076
					CNEO_v2_0838	826505	826693	1	Conserved hypothetical protein
					CNEO_v2_0840	827109	829073	-1	Reverse transcriptase/maturase, Group II intron
					CNEO_v2_0841	829143	829298	-1	Conserved hypothetical protein
					CNEO_v2_0842	829841	830398	-1	Conserved hypothetical protein
					CNEO_v2_0843	830883	831194	1	Conserved hypothetical protein
					CNEO_v2_0844	831207	832133	1	Putative lysozyme
					CNEO_v2_0845	832423	832995	-1	Putative ECF RNA polymerase sigma factor
					CNEO_v2_0848	833814	834335	1	Putative flavodoxin
					CNEO_v2_0849	834462	834629	1	Conserved hypothetical protein
28	1059428	1069316	9888		CNEO_v2_1069	1059428	1060378	1	Conserved hypothetical protein, Ribonuclease H-like domain
					CNEO_v2_1070	1060456	1060629	1	Conserved hypothetical protein
					CNEO_v2_1071	1060944	1062251	1	Conserved hypothetical protein
					CNEO_v2_1072	1062256	1063104	1	Conserved hypothetical protein
					CNEO_v2_1073	1063261	1064742	1	Conserved hypothetical protein
				clpB	CNEO_v2_1074	1065181	1067790	1	Chaperone protein
					CNEO_v2_1075	1068238	1068699	1	Putative membrane protein
					CNEO_v2_1076	1068885	1069316	1	Putative transcriptional regulator, MarR family
29	1096653	1115435	18782		CNEO_v2_1104	1096653	1096811	1	Putative PTS system, lactose/cellobiose-family IIB component
					CNEO_v2_1105	1097099	1101028	1	Putative glycoside hydrolase
					CNEO_v2_1106	1101544	1102029	1	Putative membrane protein,
					CNEO_v2_1107	1102206	1103423	1	Putative transposase
					CNEO_v2_1108	1104064	1104969	1	Beta-galactosidase part 1
					CNEO_v2_1109	1105080	1105625	1	Beta-galactosidase part 2
					CNEO_v2_1110	1105640	1107091	1	Beta-galactosidase part 3
					CNEO_v2_1111	1107176	1108003	-1	Putative transcription regulator, AraC-type
					CNEO_v2_1112	1108153	1109043	-1	Putative glycoside hydrolase, family 16
					CNEO_v2_1113	1109398	1109544	-1	Conserved hypothetical protein
					CNEO_v2_1114	1109664	1110752	1	Conserved hypothetical protein, DUF871
					CNEO_v2_1115	1110773	1112689	1	Putative PTS system trascriptional regulator, MltR-type
					CNEO_v2_1116	1112716	1114029	1	PTS system, lactose/cellobiose-family IIC component
					CNEO_v2_1117	1114132	1114653	1	Putative glycine/betaine/sarcosine/D-proline reductase family selenoprotein B
					CNEO_v2_1119	1115226	1115435	-1	Conserved hypothetical protein
30	1569226	1588006	18780		CNEO_v2_1578	1569226	1569681	1	Putative acyltransferase
					CNEO_v2_1579	1569737	1570207	1	Conserved hypothetical protein, FMN-binding domain
					CNEO_v2_1580	1570299	1570673	1	Putative conjugative transposon protein Tn1549-like
					CNEO_v2_1581	1570690	1571172	1	Conserved hypothetical protein, DNA-binding domain
					CNEO_v2_1582	1571293	1571547	1	Conserved hypothetical protein
					CNEO_v2_1583	1571758	1572933	1	Putative acyltransferase 3
					CNEO_v2_1585	1573384	1573914	1	Putative tunicamycin resistance protein TmrB, ATP-binding domain
					CNEO_v2_1586	1573988	1575448	1	Putative polysaccharide transporter, IPR002797
					CNEO_v2_1587	1575881	1576132	1	Conserved hypothetical protein
					CNEO_v2_1588	1576714	1577304	1	Conserved hypothetical protein
					CNEO_v2_1589	1577488	1577922	1	Conserved hypothetical protein
					CNEO_v2_1590	1578078	1578539	1	Putative acetyltransferase YafP
					CNEO_v2_1591	1578632	1579198	1	Conserved hypothetical protein, HD domain
				map	CNEO_v2_1592	1579306	1580178	1	Methionine aminopeptidase
					CNEO_v2_1593	1580218	1581039	-1	Putative membrane protein
					CNEO_v2_1594	1581266	1581601	1	Putative SMR-type transporter
					CNEO_v2_1595	1581810	1582370	1	Conserved hypothetical protein, VanZ-like domain
					CNEO_v2_1596	1582622	1582789	1	Conserved hypothetical protein
					CNEO_v2_1598	1583338	1583901	-1	Putative transcriptional regulator, TetR-type
					CNEO_v2_1599	1584054	1585439	1	Putative MFS-type transporter
					CNEO_v2_1600	1585557	1586117	1	Putative N-acetyltransferase, GNAT domain
					CNEO_v2_1601	1586872	1587099	1	Conserved hypothetical protein
					CNEO_v2_1602	1587142	1587585	1	Putative acetyltransferase
					CNEO_v2_1603	1587764	1588006	1	Conserved hypothetical protein, DUF1706
31	1807065	1814287	7222	ntpE	CNEO_v2_1834	1807065	1807655	1	V-type ATP synthase subunit E (V1 complex)
				ntpC	CNEO_v2_1835	1807668	1808669	1	V-type ATP syntase subunit C (V1 complex)
				ntpF	CNEO_v2_1836	1808653	1808973	1	V-type ATP synthase subunit F (V1 complex)
				ntpA	CNEO_v2_1837	1808992	1810770	1	V-type ATP synthase subunit A (V1 complex)
				ntpB	CNEO_v2_1838	1810763	1812142	1	V-type ATP synthase subunit B (V1 complex)
				ntpD	CNEO_v2_1839	1812146	1812787	1	V-type ATP synthase subunit D (V1 complex)
					CNEO_v2_1840	1812864	1813445	1	Putative transposase
					CNEO_v2_1841	1813487	1814287	1	Putative transposase
32	2098810	2107178	8368		CNEO_v2_2164	2098810	2100138	-1	Putative drug/sodium antiporter, MATE family
					CNEO_v2_2165	2100532	2100897	1	Conserved hypothetical protein
					CNEO_v2_2166	2101061	2101927	1	Putative short-chain dehydrogenase/reductase SDR
					CNEO_v2_2167	2102015	2102857	1	Conserved hypothetical protein
					CNEO_v2_2168	2103099	2103623	1	Putative N-acetyltransferase
					CNEO_v2_2169	2103901	2104923	-1	Putative transposase
					CNEO_v2_2170	2105046	2105933	1	Putative drug/metabolite transporter
					CNEO_v2_2171	2106103	2106519	1	Putative flavodoxin
					CNEO_v2_2172	2106540	2107178	1	Conserved hypothetical protein, DUF3793
33	2395778	2410424	14646		CNEO_v2_2449	2395778	2396140	1	Putative secreted protein, L,D-transpeptidase catalytic domain
					CNEO_v2_2450	2396359	2397210	1	Conserved hypothetical protein, DegV family
					CNEO_v2_2451	2397214	2397675	1	Putative transcriptional regulator
					CNEO_v2_2452	2397847	2398281	1	Conserved hypothetical protein
					CNEO_v2_2453	2398394	2399611	1	Conserved hypothetical protein, CHP00275, flavoprotein HI0933-like
				cmk	CNEO_v2_2454	2399751	2400410	1	Cytidylate kinase (CK)
				ispH	CNEO_v2_2455	2400422	2402326	1	4-hydroxy-3-methylbut-2-enyl diphosphate reductase
					CNEO_v2_2456	2402444	2402806	1	Putative acetyltransferase part 1
					CNEO_v2_2457	2402836	2403303	1	Putative acetyltransferase part 2
				miaB	CNEO_v2_2458	2403445	2404788	1	tRNA-2-methylthio-N(6)-dimethylallyladenosine synthase
					CNEO_v2_2459	2405102	2405263	-1	Conserved hypothetical protein
					CNEO_v2_2460	2405381	2405860	-1	Cys-tRNA(Pro)/Cys-tRNA(Cys) deacylase
					CNEO_v2_2461	2406722	2407507	1	Putative phage integrase
					CNEO_v2_2462	2407573	2407716	1	Putative phage protein
					CNEO_v2_2463	2407807	2408343	-1	Conserved hypothetical protein
					CNEO_v2_2464	2408455	2408889	-1	Conserved hypothetical protein
				dck	CNEO_v2_2465	2408966	2409619	-1	Deoxyadenosine/deoxycytidine kinase (dAK/dCK)
				lexA	CNEO_v2_2466	2409816	2410424	1	SOS response transcriptional repressor
34	2640544	2646118	5574		CNEO_v2_2669	2640544	2641005	1	Putative transcriptional regulator, MerR-type
					CNEO_v2_2670	2641431	2642462	-1	Conserved hypothetical protein
					CNEO_v2_2671	2642831	2643049	-1	Conserved hypothetical protein
					CNEO_v2_2672	2643217	2643393	-1	Conserved hypothetical protein
					CNEO_v2_2673	2643383	2644036	-1	Conserved hypothetical protein
					CNEO_v2_2674	2644631	2645038	1	Conserved hypothetical protein, NUDIX hydrolase domain-like
					CNEO_v2_2675	2645240	2646118	-1	Putative transcriptional regulator, LysR-type
35	2755198	2775016	19818	thl	CNEO_v2_2779	2755198	2756376	-1	Acetyl-CoA acetyltransferase
					CNEO_v2_2780	2756732	2757307	-1	Putative transcriptional regulator, TetR-type
					CNEO_v2_2781	2757544	2759028	-1	Conserved hypothetical protein, DUF1846
					CNEO_v2_2782	2759166	2759321	-1	Conserved hypothetical protein
					CNEO_v2_2783	2760017	2761738	1	Putative methyl-accepting chemotaxis protein (MCP)
					CNEO_v2_2784	2761934	2763061	1	Putative transposase, mutator type
					CNEO_v2_2785	2763556	2763921	-1	Putative iron-sulfur protein part 1
					CNEO_v2_2786	2763983	2764306	-1	Putative iron-sulfur protein part 2
					CNEO_v2_2788	2765014	2765454	1	Putative transposase
					CNEO_v2_2789	2765754	2768438	-1	Putative glycosyl hydrolase
					CNEO_v2_2790	2768417	2770648	-1	Putative glycosyl hydrolase
					CNEO_v2_2791	2770819	2771478	-1	Putative glycoside hydrolase
					CNEO_v2_2792	2772371	2772931	-1	Putative transcriptional regulator, TetR-type
					CNEO_v2_2793	2772921	2774099	-1	Putative MFS-type transporter
					CNEO_v2_2794	2774525	2775016	-1	Conserved hypothetical protein
36	2843980	2862801	18821		CNEO_v2_2866	2843980	2845185	-1	Conserved hypothetical protein
					CNEO_v2_2867	2845304	2845840	-1	Conserved hypothetical protein
					CNEO_v2_2868	2845993	2846364	-1	Conserved hypothetical protein
					CNEO_v2_2869	2846443	2847000	-1	Conserved hypothetical protein
					CNEO_v2_2870	2847002	2847322	-1	Conserved hypothetical protein
					CNEO_v2_2871	2847399	2847833	-1	Conserved hypothetical protein
					CNEO_v2_2872	2848177	2848356	-1	Conserved hypothetical protein
					CNEO_v2_2873	2848515	2848985	-1	Conserved hypothetical protein, SMI1/KNR4 like domain
					CNEO_v2_2874	2849249	2849428	-1	Conserved hypothetical protein
					CNEO_v2_2875	2849413	2849652	-1	Conserved hypothetical protein
					CNEO_v2_2876	2849734	2851566	-1	Conserved hypothetical protein
					CNEO_v2_2877	2851969	2852202	-1	Conserved hypothetical protein
					CNEO_v2_2878	2852485	2853003	-1	Conserved hypothetical protein
					CNEO_v2_2879	2853050	2853400	-1	Conserved hypothetical protein
					CNEO_v2_2880	2853418	2856243	-1	Putative membrane protein
					CNEO_v2_2881	2856316	2856708	-1	Conserved hypothetical protein, DUF4280
					CNEO_v2_2882	2856723	2857247	-1	Conserved hypothetical protein
					CNEO_v2_2883	2857267	2857887	-1	Conserved hypothetical protein
					CNEO_v2_2884	2857890	2859308	-1	Putative phage protein
					CNEO_v2_2885	2859356	2859940	-1	Conserved hypothetical protein
					CNEO_v2_2886	2860011	2860193	-1	Putative site-specific recombinase/integrase
					CNEO_v2_2887	2861094	2861609	-1	Conserved hypothetical protein
					CNEO_v2_2888	2861609	2861731	-1	Conserved hypothetical protein
					CNEO_v2_2889	2861954	2862370	-1	Conserved hypothetical protein
					CNEO_v2_2890	2862391	2862801	-1	Putative nucelase toxin, EndoU domain
37	2879035	2893407	14372		CNEO_v2_2909	2879035	2879352	-1	Conserved hypothetical protein, DUF4280
					CNEO_v2_2910	2879376	2879900	-1	Conserved hypothetical protein
					CNEO_v2_2911	2879900	2880154	-1	Conserved hypothetical protein
					CNEO_v2_2912	2880163	2880522	-1	Conserved hypothetical protein
					CNEO_v2_2913	2880591	2882012	-1	Putative phage protein
					CNEO_v2_2914	2882033	2882623	-1	Conserved hypothetical protein
					CNEO_v2_2915	2882646	2883425	-1	Conserved hypothetical protein
					CNEO_v2_2916	2883560	2883883	-1	Conserved hypothetical protein
					CNEO_v2_2917	2884231	2886210	-1	Conserved hypothetical protein
					CNEO_v2_2918	2886233	2886931	-1	Conserved hypothetical protein
					CNEO_v2_2919	2886928	2888232	-1	Conserved hypothetical protein
					CNEO_v2_2920	2888198	2890033	-1	Conserved hypothetical protein, PP2C-like domain
					CNEO_v2_2921	2890340	2891194	-1	Putative phosphatase, PP2C-like
					CNEO_v2_2922	2891200	2891709	-1	Conserved hypothetical protein
					CNEO_v2_2923	2891700	2892275	-1	Putative membrane protein
					CNEO_v2_2924	2892290	2892730	-1	Conserved hypothetical protein, DnaJ-like domain
					CNEO_v2_2925	2892982	2893407	-1	Conserved hypothetical protein
38	3036519	3049861	13342		CNEO_v2_3074	3036519	3037193	1	Putative regulator
					CNEO_v2_3075	3037398	3037571	-1	Putative transposase, part 2
					CNEO_v2_3076	3037627	3037905	-1	Putative transposase, part 1
					CNEO_v2_3077	3038013	3038348	1	Putative transposase
					CNEO_v2_3078	3038359	3038559	1	Putative transposase
					CNEO_v2_3079	3038767	3040056	-1	Putative glycosidase, six-hairpin domain
					CNEO_v2_3081	3040358	3041635	-1	Putative sugar MFS-type transporter
					CNEO_v2_3082	3041652	3041882	-1	Putative phosphotransferase, HPr-related
					CNEO_v2_3083	3041904	3043253	-1	Putative sodium galactoside symporter
					CNEO_v2_3084	3043594	3043890	1	Putative transcription regulator part 1, AraC family
					CNEO_v2_3085	3043887	3044636	1	Putative transcription regulator part 2, AraC family
					CNEO_v2_3086	3044922	3046214	-1	Xanthine/uracil permease
					CNEO_v2_3088	3046846	3047181	1	Conserved hypothetical protein
					CNEO_v2_3089	3047238	3047489	1	Putative secreted protein
					CNEO_v2_3090	3047589	3047813	1	Conserved hypothetical protein, DUF1659
					CNEO_v2_3091	3047855	3048073	1	Conserved hypothetical protein, DUF2922
					CNEO_v2_3092	3048325	3048510	1	Conserved hypothetical protein, YvrJ-like
					CNEO_v2_3093	3048765	3049394	-1	Putative flavin reductase related protein
					CNEO_v2_3094	3049538	3049861	1	Putative transcriptional regulator, HxlR-type
39	3100292	3106198	5906		CNEO_v2_3145	3100292	3100918	-1	Putative ThiJ/pfpI family protein
					CNEO_v2_3146	3101019	3101981	-1	Putative HTH-type transcriptional regulator
					CNEO_v2_3147	3102715	3103548	-1	Putative histidinol phosphate phosphatase
					CNEO_v2_3148	3103704	3104051	-1	Conserved hypothetical protein, CHP04076
					CNEO_v2_3149	3104156	3105451	-1	Putative reverse transcriptase
					CNEO_v2_3150	3105962	3106198	-1	Conserved hypothetical protein
40	3214744	3228989	14245	cysA	CNEO_v2_3247	3214744	3215805	-1	Sulfate/thiosulfate ABC transporter, ATPase component
				cysW	CNEO_v2_3248	3215795	3216628	-1	Sulfate/thiosulfate ABC transporter, permease component
				cysU	CNEO_v2_3249	3216638	3217486	-1	Sulfate/thiosulfate ABC transporter, permease component
				sbp	CNEO_v2_3250	3217692	3218729	-1	Sulfate/thiosulfate ABC transporter, substrate-binding protein
				cysK	CNEO_v2_3252	3219063	3219992	-1	Cysteine synthase (CSase)
					CNEO_v2_3253	3220358	3221011	-1	Putative membrane protein
					CNEO_v2_3254	3220972	3221238	-1	Putative membrane protein
					CNEO_v2_3255	3221419	3221853	-1	Putative transcriptional regulator, Rrf2-like
					CNEO_v2_3256	3222205	3222969	1	Conserved hypothetical protein
					CNEO_v2_3257	3223055	3223639	-1	Conserved hypothetical protein, DJ-1/PfpI family
					CNEO_v2_3258	3223679	3224569	-1	Conserved hypothetical protein, TRP repeat
					CNEO_v2_3259	3225194	3225832	-1	Conserved hypothetical protein, DTW domain
					CNEO_v2_3261	3226206	3227528	1	Putative transposase
					CNEO_v2_3262	3227781	3228017	-1	Conserved hypothetical protein
					CNEO_v2_3263	3228259	3228657	-1	Conserved hypothetical protein
					CNEO_v2_3264	3228786	3228989	-1	Conserved hypothetical protein
17	3259423	3268784	9361		CNEO_v2_3296	3259423	3260613	-1	Conserved hypothetical protein, tetratricopeptide repeats
					CNEO_v2_3297	3260921	3261892	1	Conserved hypothetical protein,
				purB	CNEO_v2_3299	3262621	3264051	-1	Adenylosuccinate lyase
				ptsH	CNEO_v2_3300	3264251	3264511	-1	PTS system, phosphocarrier (HPr)
				spoVS	CNEO_v2_3301	3264634	3264894	-1	Stage V sporulation protein S
				rny	CNEO_v2_3303	3265091	3266626	-1	Ribonuclease Y (RNase Y)
				recA	CNEO_v2_3304	3267007	3268026	-1	Recombinase A (recA)
				pgsA	CNEO_v2_3305	3268194	3268784	-1	CDP-diacylglycerol--glycerol-3-phosphate 3-phosphatidyltransferase
				rimO	CNEO_v2_3306	3268768	3270165	-1	Ribosomal protein S12 methylthiotransferase
41	3568539	3600288	31749	mutS	CNEO_v2_3605	3568539	3570899	-1	DNA mismatch repair enzyme
					CNEO_v2_3606	3572222	3572617	1	Putative acetyltransferase
					CNEO_v2_3607	3572946	3573536	1	Conserved hypothetical protein
					CNEO_v2_3609	3573924	3576272	-1	Putative peptidase, U32 family
					CNEO_v2_3610	3576456	3578459	-1	Conserved hypothetical protein
					CNEO_v2_3611	3578818	3580179	1	Putative UDP-N-acetylmuramate--L-alanine ligase
					CNEO_v2_3612	3580198	3580929	1	Putative glutamine amidotransferase, CobB/CobQ-like
				dac	CNEO_v2_3613	3581146	3582438	1	Putative D-alanyl-D-alanine carboxypeptidase (PBP)
					CNEO_v2_3614	3582441	3583130	1	Putative flavin reductase domain-containing protein
					CNEO_v2_3615	3583179	3584021	-1	Putative membrane protein
					CNEO_v2_3616	3584497	3584886	-1	COnserved hypothetical protein, LrgA/YohJ/UPF0299
					CNEO_v2_3617	3585325	3586152	-1	Putative ABC transporter, permease component
					CNEO_v2_3618	3586136	3586489	-1	Putative ABC transporter, ATP-binding component part 1
					CNEO_v2_3619	3586456	3586902	-1	Putative ABC transporter, ATP-binding component part 2
					CNEO_v2_3620	3586939	3587733	-1	Putative ABC transporter, substrate-binding component
					CNEO_v2_3621	3588263	3588430	-1	Conserved hypothetical protein
					CNEO_v2_3622	3588716	3588850	-1	Conserved hypothetical protein
					CNEO_v2_3623	3589874	3590542	-1	Putative N-acetylmuramoyl-L-alanine amidase
					CNEO_v2_3624	3590597	3590875	-1	Putative holin
					CNEO_v2_3625	3590899	3591123	-1	Putative phage protein
					CNEO_v2_3626	3591242	3591373	-1	Putative phage protein
					CNEO_v2_3627	3591366	3591773	-1	Conserved hypothetical protein
					CNEO_v2_3628	3591784	3592788	-1	Hypothetical protein
					CNEO_v2_3629	3592781	3593335	-1	Putative Mu-like phage tail protein
					CNEO_v2_3630	3593319	3594392	-1	Putative J-like basal plate assembly protein
					CNEO_v2_3631	3594392	3594799	-1	Putative phage protein, DUF2634 family
					CNEO_v2_3632	3594796	3595101	-1	Putative phage protein, DUF2577 family
					CNEO_v2_3633	3595094	3596062	-1	Putative phage protein
					CNEO_v2_3634	3596076	3596756	-1	Putative LsyM domain protein
					CNEO_v2_3635	3596756	3598810	-1	Putative phage tail tape measure protein
					CNEO_v2_3636	3598872	3599588	-1	Putative phage protein
					CNEO_v2_3638	3599842	3600288	-1	Putative XkdN-like phage protein
					CNEO_v2_3639	3600263	3600520	-1	Conserved hypothetical protein
	Clostridium neonatale CB12
GI ID	Island			Gene ID	Locus	Gene		Strand	Product
	start	end	length			start	end
89	461347	476488	15141		CNEO_v1_80098	461347	461517	-1	Conserved hypothetical protein
					CNEO_v1_80099	461921	462343	-1	Conserved hypothetical protein, DUF2000
					CNEO_v1_80100	462494	462622	-1	protein of unknown function
					CNEO_v1_80101	462730	463011	-1	Conserved hypothetical protein
					CNEO_v1_80102	463051	463239	-1	conserved protein of unknown function
					CNEO_v1_80103	463749	464588	-1	conserved protein of unknown function
					CNEO_v1_80104	464655	465104	-1	conserved protein of unknown function
					CNEO_v1_80105	465192	466889	-1	Resolvase domain containing protein
					CNEO_v1_80106	466861	466995	-1	conserved protein of unknown function
					CNEO_v1_80107	467137	467721	-1	conserved protein of unknown function
					CNEO_v1_80108	467985	469688	-1	DNA/RNA helicase, superfamily II
					CNEO_v1_80109	469765	470271	-1	protein of unknown function
					CNEO_v1_80110	470443	471213	-1	protein of unknown function
					CNEO_v1_80111	471517	471804	-1	conserved protein of unknown function
					CNEO_v1_80112	471832	472716	-1	exported protein of unknown function
					CNEO_v1_80113	472772	473179	-1	Mor domain-containing protein
					CNEO_v1_80114	473204	473395	-1	protein of unknown function
					CNEO_v1_80115	473463	473585	-1	protein of unknown function
					CNEO_v1_80116	473579	474181	-1	Exonuclease SbcC
					CNEO_v1_80117	474201	474557	-1	conserved protein of unknown function
					CNEO_v1_80118	474579	475040	-1	MPN domain-containing protein
					CNEO_v1_80119	475732	476049	-1	conserved protein of unknown function
					CNEO_v1_80120	476174	476488	-1	conserved protein of unknown function
91	1103599	1130446	26847		CNEO_v1_170029	1103599	1104411	-1	protein of unknown function
					CNEO_v1_170030	1104551	1105222	-1	protein of unknown function
					CNEO_v1_170031	1105337	1105537	-1	Putative transcriptional regulator
					CNEO_v1_170032	1105648	1106100	-1	exported protein of unknown function
					CNEO_v1_170033	1106519	1106986	1	protein of unknown function
					CNEO_v1_170034	1107096	1107926	-1	conserved protein of unknown function
					CNEO_v1_170035	1107977	1108384	-1	Uncharacterized 14.9 kDa protein in nagH 3'region
					CNEO_v1_170036	1108583	1108714	-1	XkdX family protein
					CNEO_v1_170037	1108707	1109021	-1	protein of unknown function
					CNEO_v1_170038	1109023	1109610	-1	protein of unknown function
					CNEO_v1_170039	1109625	1110422	-1	conserved protein of unknown function
					CNEO_v1_170040	1110442	1111980	-1	Putative phage structural protein
					CNEO_v1_170041	1111997	1112701	-1	Phage tail domain protein
					CNEO_v1_170042	1112701	1116483	-1	Phage tail tape measure protein, family
					CNEO_v1_170043	1116695	1117027	-1	conserved protein of unknown function
					CNEO_v1_170044	1117093	1117671	-1	Phage major tail protein, Phi13 family
					CNEO_v1_170045	1117737	1118000	-1	protein of unknown function
					CNEO_v1_170046	1118027	1118200	-1	conserved protein of unknown function
					CNEO_v1_170047	1118274	1118609	-1	conserved protein of unknown function
					CNEO_v1_170048	1118614	1119024	-1	conserved protein of unknown function
					CNEO_v1_170049	1119021	1119353	-1	putative Phage head-tail adaptor
					CNEO_v1_170050	1119367	1119648	-1	conserved protein of unknown function
					CNEO_v1_170051	1119695	1120855	-1	Phage major capsid protein
					CNEO_v1_170052	1120867	1121454	-1	Phage prohead protease, HK97 family
					CNEO_v1_170053	1121459	1121800	-1	protein of unknown function
					CNEO_v1_170054	1121667	1122950	-1	Phage portal protein
					CNEO_v1_170055	1122965	1124647	-1	Phage terminase large subunit
					CNEO_v1_170056	1124644	1125105	-1	putative Phage terminase, small subunit, , P27 family
					CNEO_v1_170057	1125321	1125812	-1	conserved protein of unknown function
					CNEO_v1_170058	1125981	1126400	-1	Sporulation sigma factor SigF
					CNEO_v1_170059	1126413	1126874	-1	conserved protein of unknown function
					CNEO_v1_170060	1126877	1127155	-1	conserved protein of unknown function
				spoIIID	CNEO_v1_170061	1127152	1127406	-1	Transcriptional regulator (stage III sporulation)
				ssb	CNEO_v1_170062	1127498	1127899	-1	Single-stranded DNA-binding protein
					CNEO_v1_170063	1127926	1128291	-1	conserved protein of unknown function
					CNEO_v1_170064	1128284	1128607	-1	conserved protein of unknown function
					CNEO_v1_170065	1128604	1128747	-1	conserved protein of unknown function
					CNEO_v1_170066	1128829	1129830	-1	Integrase/recombinase, phage integrase family
					CNEO_v1_170067	1129887	1130072	-1	conserved protein of unknown function
					CNEO_v1_170068	1130116	1130286	-1	conserved protein of unknown function
					CNEO_v1_170069	1130297	1130446	-1	conserved protein of unknown function
					CNEO_v1_170070	1130439	1130867	-1	conserved protein of unknown function
8	1347928	1357120	9192		CNEO_v1_190013	1347928	1348320	-1	Putative membrane protein
					CNEO_v1_190014	1348326	1348757	-1	Putative transcriptional regulator, MarR family
					CNEO_v1_190015	1348943	1349404	-1	Putative membrane protein
				clpB	CNEO_v1_190016	1349852	1352461	-1	Chaperone protein
					CNEO_v1_190017	1352899	1354380	-1	Conserved hypothetical protein
					CNEO_v1_190018	1354537	1355799	-1	Tetratricopeptide repeat protein
					CNEO_v1_190019	1355813	1357120	-1	Conserved hypothetical protein
5	1559142	1565063	5921		CNEO_v1_210022	1559142	1560302	-1	Alcohol dehydrogenase (NADP(+))
					CNEO_v1_210023	1560315	1560767	-1	NADPH-dependent FMN reductase
					CNEO_v1_210024	1560780	1561532	-1	Carboxymuconolactone decarboxylase
					CNEO_v1_210025	1561552	1562319	-1	Ferredoxin
					CNEO_v1_210026	1562449	1562835	1	Transcriptional regulator, MerR family
					CNEO_v1_210027	1562846	1563016	-1	protein of unknown function
				xylA	CNEO_v1_210028	1563346	1564791	-1	Beta-xylosidase / Alpha-L-arabinofuranosidase
					CNEO_v1_210029	1564836	1565063	-1	protein of unknown function
26	1570604	1577469	6865		CNEO_v1_210034	1570604	1571041	-1	Putative transcriptional regulator, MarR family
					CNEO_v1_210035	1571216	1572556	-1	Putative drug/sodium antiporter, MATE family
					CNEO_v1_210036	1572636	1572839	-1	conserved protein of unknown function
				arsB	CNEO_v1_210037	1572943	1573992	-1	Putative arsenite transporter
				arsC	CNEO_v1_210038	1574073	1574477	-1	Arsenate reductase
				arsA	CNEO_v1_210039	1574533	1576281	-1	Arsenite transporter, ATPase component
				asrD	CNEO_v1_210040	1576357	1576758	-1	Arsenical operon trans-acting repressor
					CNEO_v1_210041	1576870	1577187	-1	Putative transcriptional regulator, ArsR-like
					CNEO_v1_210042	1577308	1577469	-1	Conserved hypothetical protein
					CNEO_v1_210043	1577466	1577594	-1	Conserved hypothetical protein
3	1627499	1639390	11891	pepD	CNEO_v1_210095	1627499	1628953	-1	Aminoacyl-histidine dipeptidase (peptidase D)
				pyk	CNEO_v1_210096	1629444	1630862	1	Pyruvate kinase
				rpsA	CNEO_v1_210097	1630925	1632076	-1	Putative ribosomal protein S1
					CNEO_v1_210098	1632354	1633244	1	Putative membrane protein
					CNEO_v1_210099	1632527	1633057	-1	protein of unknown function
					CNEO_v1_210100	1633259	1633912	1	Phage shock protein A
					CNEO_v1_210101	1633922	1634572	1	Conserved hypothetical protein
					CNEO_v1_210102	1634604	1635053	-1	Putative CBS domain-containing protein
					CNEO_v1_210103	1635211	1636140	-1	Putative ribonuclease H-like domain protein
					CNEO_v1_210104	1636171	1637973	-1	Putative DNA mismatch repair protein, MutS family
					CNEO_v1_210105	1637989	1638117	-1	protein of unknown function
					CNEO_v1_210106	1638437	1639390	-1	Putative ABC transporter, substrate-binding protein
92	2183324	2202442	19118		CNEO_v1_250081	2183324	2183887	-1	protein of unknown function
					CNEO_v1_250082	2184439	2184720	1	conserved protein of unknown function
					CNEO_v1_250083	2184834	2185001	-1	protein of unknown function
					CNEO_v1_250084	2185485	2186843	-1	Putative reverse transcriptase
					CNEO_v1_250085	2187401	2191774	-1	Chromosome segregation ATPase
					CNEO_v1_250086	2191775	2192488	-1	conserved protein of unknown function
					CNEO_v1_250087	2192500	2194134	-1	conserved protein of unknown function
					CNEO_v1_250088	2194134	2195162	-1	conserved protein of unknown function
					CNEO_v1_250089	2195226	2196185	-1	protein of unknown function
					CNEO_v1_250090	2196220	2196876	-1	conserved protein of unknown function
					CNEO_v1_250091	2196970	2197917	-1	conserved protein of unknown function
					CNEO_v1_250092	2198122	2198547	-1	conserved protein of unknown function
					CNEO_v1_250093	2198740	2199111	-1	protein of unknown function
					CNEO_v1_250094	2199223	2199639	-1	protein of unknown function
					CNEO_v1_250095	2199760	2200626	-1	protein of unknown function
					CNEO_v1_250096	2200652	2200777	-1	protein of unknown function
					CNEO_v1_250097	2200818	2201039	-1	protein of unknown function
					CNEO_v1_250098	2201020	2201139	-1	protein of unknown function
					CNEO_v1_250099	2201153	2202442	-1	Phage protein
30	2544911	2572786	27875		CNEO_v1_300047	2544911	2545660	-1	Putative Acyl-ACP thioesterase
					CNEO_v1_300048	2545657	2545791	-1	protein of unknown function
					CNEO_v1_300049	2546110	2547585	1	Conserved hypothetical protein
					CNEO_v1_300050	2547657	2547848	-1	protein of unknown function
					CNEO_v1_310001	2548019	2548210	1	protein of unknown function
					CNEO_v1_310002	2548240	2548644	-1	conserved protein of unknown function
					CNEO_v1_310003	2548759	2548878	1	protein of unknown function
					CNEO_v1_310004	2549021	2549623	1	Conserved hypothetical protein
					CNEO_v1_310005	2549746	2550246	1	Putative kinase
					CNEO_v1_310006	2550385	2550987	1	Putative metal dependent phosphohydrolase
					CNEO_v1_310007	2551048	2551587	1	Putative nitroreductase-like protein
					CNEO_v1_310008	2551666	2552118	1	Putative acyltransferase
					CNEO_v1_310009	2552475	2552930	1	Putative acyltransferase
					CNEO_v1_310010	2552986	2553456	1	Conserved hypothetical protein, FMN-binding domain
					CNEO_v1_310011	2553548	2553922	1	Putative conjugative transposon protein Tn1549-like
					CNEO_v1_310012	2553939	2554421	1	Conserved hypothetical protein, DNA-binding domain
					CNEO_v1_310013	2554542	2554796	1	Conserved hypothetical protein
					CNEO_v1_310014	2555007	2556182	1	Putative acyltransferase 3
					CNEO_v1_310015	2556370	2556882	1	Putative tunicamycin resistance protein TmrB, ATP-binding domain
					CNEO_v1_310016	2556956	2558416	1	Putative polysaccharide transporter, IPR002797
					CNEO_v1_310017	2558849	2559100	1	Conserved hypothetical protein
					CNEO_v1_310018	2559437	2559829	-1	Pyridoxamine 5'-phosphate oxidase family protein
					CNEO_v1_310019	2559957	2560286	1	HTH hxlR-type domain-containing protein
					CNEO_v1_310020	2560367	2560441	1	protein of unknown function
					CNEO_v1_310021	2560615	2561253	1	Conserved hypothetical protein
					CNEO_v1_310022	2561390	2561824	1	Conserved hypothetical protein
					CNEO_v1_310023	2561980	2562177	1	Putative acetyltransferase YafP (fragment)
					CNEO_v1_310024	2562533	2563099	1	Conserved hypothetical protein, HD domain
					CNEO_v1_310025	2563262	2563666	1	conserved membrane protein of unknown function
				map	CNEO_v1_310026	2563771	2564643	1	Methionine aminopeptidase
					CNEO_v1_310027	2564683	2565504	-1	Putative membrane protein
					CNEO_v1_310028	2565732	2566067	1	Putative SMR-type transporter
					CNEO_v1_310029	2567276	2567467	1	Conserved hypothetical protein
					CNEO_v1_310030	2567623	2567742	1	protein of unknown function
					CNEO_v1_310031	2567992	2568555	-1	Putative transcriptional regulator, TetR-type
					CNEO_v1_310032	2568696	2570093	1	Putative MFS-type transporter
					CNEO_v1_310033	2570211	2570771	1	Putative N-acetyltransferase, GNAT domain
					CNEO_v1_310034	2571542	2571769	1	Conserved hypothetical protein
					CNEO_v1_310035	2571812	2572255	1	Putative acetyltransferase
					CNEO_v1_310036	2572550	2572786	1	protein of unknown function
38	3345820	3358591	12771		CNEO_v1_430132	3345820	3346020	1	Putative transposase
					CNEO_v1_430133	3346229	3347812	-1	Putative glycosidase, six-hairpin domain
					CNEO_v1_430134	3347821	3349098	-1	Putative sugar MFS-type transporter
					CNEO_v1_430135	3349115	3349345	-1	Putative phosphotransferase, HPr-related
					CNEO_v1_430136	3349367	3350716	-1	Putative sodium galactoside symporter
					CNEO_v1_430137	3351057	3352100	1	Transcriptional regulator of rhamnose utilization, AraC family
					CNEO_v1_430138	3352386	3353678	-1	Xanthine/uracil permease
					CNEO_v1_430139	3353744	3353860	-1	protein of unknown function
					CNEO_v1_430140	3354231	3354884	1	conserved protein of unknown function
					CNEO_v1_430141	3354984	3355208	1	Conserved hypothetical protein, DUF1659
					CNEO_v1_430142	3355250	3355468	1	Conserved hypothetical protein, DUF2922
					CNEO_v1_430143	3355717	3355902	1	Conserved hypothetical protein, YvrJ-like
					CNEO_v1_430144	3356157	3356786	-1	Putative flavin reductase related protein
					CNEO_v1_430145	3356930	3357253	1	Putative transcriptional regulator, HxlR-type
					CNEO_v1_440001	3357966	3358591	-1	transposase (fragment)
10	3582543	3634387	51844		CNEO_v1_470031	3582543	3582932	-1	Conserved hypothetical protein, glyoxalase-like domain
					CNEO_v1_470032	3583035	3584483	-1	PTS system, glucose/maltose-family IIBC component
					CNEO_v1_470033	3584565	3585959	-1	Putative fructosidase
					CNEO_v1_470034	3586200	3587177	-1	Putative transcriptional regulator, LacI-type
					CNEO_v1_470035	3587116	3587301	-1	protein of unknown function
					CNEO_v1_470036	3587339	3587497	-1	protein of unknown function
					CNEO_v1_470037	3587650	3587835	1	conserved protein of unknown function
					CNEO_v1_470038	3587947	3588090	1	protein of unknown function
					CNEO_v1_470039	3588342	3590264	-1	PTS system, glucose/maltose-family IIABC component
				scrB	CNEO_v1_470040	3590254	3591660	-1	Glycosyl hydrolase family 32
				scrR	CNEO_v1_470041	3591821	3592798	1	Transcriptional regulator
					CNEO_v1_470042	3593266	3593535	1	transposase
					CNEO_v1_470043	3593619	3593771	1	protein of unknown function
					CNEO_v1_470044	3594221	3594337	-1	protein of unknown function
					CNEO_v1_470045	3594596	3594706	-1	protein of unknown function
					CNEO_v1_470046	3594786	3594917	-1	protein of unknown function
					CNEO_v1_470047	3594942	3595871	-1	Putative ribonuclease H-like domain protein
					CNEO_v1_470048	3596128	3597696	-1	Putative beta-hexosaminidase
					CNEO_v1_470049	3597948	3599591	1	Putative serine/threonine protein kinase
					CNEO_v1_470050	3599467	3599670	1	protein of unknown function
					CNEO_v1_470051	3599744	3600946	1	Putative sodium/glutamate symporter, GltS family
					CNEO_v1_470052	3601007	3603100	-1	Glutamine synthetase, class III (GSIII)
					CNEO_v1_470053	3603510	3604196	-1	Putative HAD-superfamily hydrolase YfnB, subfamily IA
					CNEO_v1_470054	3604522	3604809	-1	Conserved hypothetical protein
					CNEO_v1_470055	3604862	3605023	1	protein of unknown function
					CNEO_v1_470056	3605085	3605591	-1	Uridine kinase
					CNEO_v1_470057	3605910	3606290	1	conserved protein of unknown function
					CNEO_v1_470058	3606584	3607312	1	Putative ribonuclease, H-like domain
				rplY	CNEO_v1_470059	3607422	3608027	-1	Putative 50S ribosomal protein L25
					CNEO_v1_470060	3608432	3608830	1	Conserved hypothetical protein
					CNEO_v1_470061	3608977	3609504	-1	Putative membrane protein
					CNEO_v1_470062	3609536	3609889	-1	Conserved hypothetical protein
					CNEO_v1_470063	3610186	3611025	-1	Putative glycosyl transferase, family 8
					CNEO_v1_470064	3611235	3611459	1	Conserved hypothetical protein, DUF1659
					CNEO_v1_470065	3611497	3611715	1	Conserved hypothetical protein, DUF2922
					CNEO_v1_470066	3611800	3612348	-1	Conserved hypothetical protein
					CNEO_v1_470067	3612382	3612558	-1	Conserved hypothetical protein
					CNEO_v1_470068	3612805	3613179	1	Putative transcriptional regulator, Cro/C1 HTH domain
					CNEO_v1_470069	3613160	3613810	1	Conserved hypothetical protein
					CNEO_v1_470070	3614473	3614604	1	protein of unknown function
					CNEO_v1_470071	3614633	3614968	-1	conserved protein of unknown function
					CNEO_v1_470072	3615390	3615875	-1	Putative protein kinase (modular protein)
					CNEO_v1_470073	3615899	3616600	-1	Putative histidine phosphatase superfamily, clade-1
					CNEO_v1_470074	3616623	3617246	-1	Conserved hypothetical protein
					CNEO_v1_470075	3617496	3618137	1	Conserved hypothetical protein
					CNEO_v1_480001	3618630	3620006	-1	Putative ABC transporter, permease component
					CNEO_v1_480002	3620034	3620663	-1	Putative ABC transporter, permease component
					CNEO_v1_480003	3620690	3622540	-1	Putative ABC transporter, ATPase component
					CNEO_v1_480004	3622537	3624264	-1	ABC transporter ATP-binding protein
					CNEO_v1_480005	3624428	3625057	1	Putative transcriptional regulator, TetR-type
					CNEO_v1_480006	3625190	3625312	1	protein of unknown function
					CNEO_v1_480007	3625332	3625685	-1	fragment of Putative transcriptional regulator, aminotransferase GNTR-related (part 2)
					CNEO_v1_480008	3625719	3625847	-1	fragment of Putative transcriptional regulator, aminotransferase GNTR-related (part 1)
					CNEO_v1_480009	3625895	3626167	1	protein of unknown function
					CNEO_v1_480010	3626378	3626929	1	Putative acetyltransferase
					CNEO_v1_480011	3626952	3627377	1	Putative glyoxalase family protein
					CNEO_v1_480012	3627568	3628833	1	Permease
					CNEO_v1_480013	3628842	3629297	1	Response regulator receiver protein
					CNEO_v1_480014	3629316	3630017	1	conserved membrane protein of unknown function
					CNEO_v1_480015	3630399	3630902	1	conserved membrane protein of unknown function
					CNEO_v1_480016	3631063	3631191	1	protein of unknown function
					CNEO_v1_480017	3631242	3631382	1	protein of unknown function
					CNEO_v1_480018	3631457	3632023	1	Conserved hypothetical protein
					CNEO_v1_480019	3632184	3633149	1	Putative protein kinase domain
					CNEO_v1_480020	3633214	3633360	1	protein of unknown function
					CNEO_v1_480021	3633416	3634387	1	Putative transcriptional regulator, MerR family
17	3886988	3896350	9362	rimO	CNEO_v1_500150	3885607	3887004	1	Ribosomal protein S12 methylthiotransferase
				pgsA	CNEO_v1_500151	3886988	3887578	1	CDP-diacylglycerol--glycerol-3-phosphate 3-phosphatidyltransferase
				recA	CNEO_v1_500152	3887746	3888840	1	Recombinase A (recA)
				rny	CNEO_v1_500153	3889147	3890682	1	Ribonuclease Y (RNase Y)
					CNEO_v1_500154	3890642	3890803	1	protein of unknown function
				spoVS	CNEO_v1_500155	3890879	3891139	1	Stage V sporulation protein S
				ptsH	CNEO_v1_500156	3891262	3891522	1	PTS system, phosphocarrier (HPr)
				purB	CNEO_v1_500157	3891722	3893152	1	Adenylosuccinate lyase
					CNEO_v1_500158	3893559	3893777	-1	protein of unknown function
					CNEO_v1_500159	3893881	3894852	-1	Conserved hypothetical protein
					CNEO_v1_500160	3895160	3896350	1	Conserved hypothetical protein, tetratricopeptide repeats
93	4048323	4067710	19387		CNEO_v1_520067	4048323	4048811	-1	PTS system sorbose subfamily IIB component
					CNEO_v1_520068	4048874	4049290	-1	PTS system fructose IIA component
					CNEO_v1_520069	4049331	4051379	-1	Alpha-xylosidase
					CNEO_v1_520070	4051691	4051900	-1	protein of unknown function
				sbcC	CNEO_v1_520071	4052028	4055513	-1	Nuclease SbcCD subunit C
					CNEO_v1_520072	4055500	4056723	-1	Putative nuclease SbcCD, subunit D
					CNEO_v1_520073	4057091	4059100	1	Putative glycosyltransferase
					CNEO_v1_520074	4059186	4059944	-1	Putative phage prtotein, replisome organizer N terminal domain
					CNEO_v1_520075	4060123	4060530	-1	PTS system, lactose/cellobiose-family IIB subunit
					CNEO_v1_520076	4060725	4061786	-1	Putative glycerol-1-phosphate dehydrogenase [NAD(P)+] EgsA
					CNEO_v1_520077	4061857	4062747	-1	putative Phage replisome organizer
					CNEO_v1_520078	4062960	4064087	-1	conserved protein of unknown function
					CNEO_v1_520079	4064159	4064638	-1	Nicotinamidase-related amidase
					CNEO_v1_520080	4065910	4066200	-1	CRISPR-associated endonuclease Cas2
				cas	CNEO_v1_520081	4066200	4067198	-1	CRISPR-associated endonuclease Cas1
					CNEO_v1_520082	4067216	4067710	-1	Putative CRISPR-associated endonuclease Cas4
94	4183653	4199275	15622		CNEO_v1_530073	4183653	4185281	1	Glycosyl transferase family 2
					CNEO_v1_530074	4185340	4186248	1	conserved protein of unknown function
					CNEO_v1_530075	4186260	4188113	1	putative Glycosyl transferase family A
					CNEO_v1_530076	4188166	4188678	1	conserved protein of unknown function
					CNEO_v1_530077	4188692	4190074	1	conserved membrane protein of unknown function
					CNEO_v1_530078	4190237	4190722	1	conserved protein of unknown function
					CNEO_v1_530079	4190719	4192167	1	conserved membrane protein of unknown function
					CNEO_v1_530080	4192216	4193163	1	Putative glycosyltransferase
					CNEO_v1_530081	4193217	4194068	1	Glycosyl transferase, group 2 family
					CNEO_v1_530082	4194110	4194364	-1	fragment of Conserved hypothetical protein (part 2)
					CNEO_v1_530083	4194470	4195552	-1	fragment of Conserved hypothetical protein (part 1)
					CNEO_v1_530084	4195745	4195867	1	protein of unknown function
					CNEO_v1_530085	4196344	4196667	1	conserved protein of unknown function
					CNEO_v1_530086	4196715	4197653	-1	transposase
					CNEO_v1_530087	4197931	4198248	1	Nucleotidyltransferase domain-containing protein
					CNEO_v1_530088	4198235	4198630	1	Putative nucleotidyltransferase substrate binding protein
					CNEO_v1_530089	4198715	4199275	-1	Uma2 domain-containing protein
14	4238384	4245135	6751		CNEO_v1_540018	4238384	4238557	-1	Conserved hypothetical protein
					CNEO_v1_540019	4238804	4239832	-1	Putative transposase
					CNEO_v1_540020	4240585	4241442	-1	Putative lysozyme
					CNEO_v1_540021	4241731	4242609	-1	putative phage replisome organizer
					CNEO_v1_540022	4242821	4243213	-1	Conserved hypothetical protein
					CNEO_v1_540023	4243375	4243575	-1	Conserved hypothetical protein
					CNEO_v1_540024	4243829	4244236	1	Putative HTH-type transcriptional regulator
					CNEO_v1_540025	4244409	4244975	1	Putative ECF RNA polymerase sigma factor
					CNEO_v1_540026	4244968	4245135	-1	protein of unknown function
35	4293828	4313589	19761	thl	CNEO_v1_540074	4293828	4295006	-1	Acetyl-CoA acetyltransferase
					CNEO_v1_540075	4295362	4295937	-1	Putative transcriptional regulator, TetR-type
					CNEO_v1_540076	4296174	4297658	-1	Conserved hypothetical protein, DUF1846
					CNEO_v1_540077	4297796	4297951	-1	Conserved hypothetical protein
					CNEO_v1_540078	4298647	4300368	1	Putative methyl-accepting chemotaxis protein (MCP)
					CNEO_v1_540079	4300564	4301691	1	Putative transposase, mutator type
					CNEO_v1_540080	4302186	4302551	-1	protein of unknown function
					CNEO_v1_540081	4302503	4302937	-1	protein of unknown function
					CNEO_v1_540082	4303513	4303644	1	protein of unknown function
					CNEO_v1_540083	4303645	4304085	1	Putative transposase
					CNEO_v1_540084	4304385	4310051	-1	Putative glycosyl hydrolase (modular protein)
					CNEO_v1_540085	4310944	4311504	-1	Putative transcriptional regulator, TetR-type
					CNEO_v1_540086	4311494	4312672	-1	Putative MFS-type transporter
					CNEO_v1_540087	4313098	4313589	-1	Conserved hypothetical protein
99	4327664	4333231	5567		CNEO_v1_540106	4327664	4327957	1	Conserved hypothetical protein
				fliC	CNEO_v1_540107	4328013	4328846	-1	Flagellin
					CNEO_v1_540108	4328987	4329145	-1	RND multidrug efflux transporter; Acriflavin resistance protein
					CNEO_v1_540109	4329201	4329458	-1	conserved protein of unknown function
					CNEO_v1_540110	4329695	4330288	1	Putative transcriptional regulator, TetR-type
					CNEO_v1_540111	4330345	4330833	-1	Putative transcriptional regulator, CarD-like/TRCF domain
					CNEO_v1_550001	4331585	4332145	-1	Putative acetyltransferase
					CNEO_v1_550002	4332223	4332495	-1	transposase
					CNEO_v1_560001	4333094	4333231	1	Conserved hypothetical protein
95	4491990	4514226	22236		CNEO_v1_610006	4491990	4492508	1	conserved protein of unknown function
					CNEO_v1_610007	4492533	4493567	1	Putative intracellular protease/amidase, DJ-1 domain (modular protein)
					CNEO_v1_610008	4493768	4494028	1	conserved protein of unknown function
					CNEO_v1_610009	4494270	4494569	1	protein of unknown function
					CNEO_v1_610010	4494848	4495099	1	conserved protein of unknown function
					CNEO_v1_610011	4495205	4495540	1	conserved protein of unknown function
					CNEO_v1_610012	4496364	4496699	-1	Putative transcriptional regulator
					CNEO_v1_610013	4497022	4497207	1	conserved protein of unknown function
					CNEO_v1_610014	4497362	4497547	1	protein of unknown function
					CNEO_v1_610015	4497498	4498355	1	Phage replisome organizer
					CNEO_v1_610016	4498309	4499067	1	Putative ATP-binding protein, IstB-like
					CNEO_v1_610017	4499080	4499322	1	Putative transcriptional regulator, AbrB-lilke domain
					CNEO_v1_610018	4499464	4499586	1	protein of unknown function
					CNEO_v1_610019	4499682	4505909	1	Conserved hypothetical protein
					CNEO_v1_610020	4505976	4508861	1	Conserved hypothetical protein
					CNEO_v1_610021	4509173	4509610	1	Nucleotidyltransferase
					CNEO_v1_610022	4509973	4513188	1	Putative secreted protein
					CNEO_v1_610023	4513513	4514226	1	Putative acyl-acyl carrier protein thioesterase
61	4544034	4564982	20948	hisS	CNEO_v1_700011	4544034	4545329	1	Histidine--tRNA ligase
				ltxB	CNEO_v1_700012	4545601	4545795	1	ABC transporter ATP-binding protein
					CNEO_v1_700013	4545824	4546438	1	Putative methyltransferase
					CNEO_v1_700014	4546655	4547197	1	Putative hydrolase, NUDIX family
					CNEO_v1_700015	4547275	4547880	1	Putative methyltransferase
					CNEO_v1_700016	4547933	4548223	1	fragment of Putative acetyltransferase (part 1)
					CNEO_v1_700017	4548198	4548392	1	fragment of Putative acetyltransferase (part 2)
					CNEO_v1_710001	4549161	4549283	1	conserved protein of unknown function
					CNEO_v1_720001	4549425	4550786	-1	Putative transposase
					CNEO_v1_730001	4550975	4551775	-1	Putative transposase
					CNEO_v1_730002	4551817	4552398	-1	Putative transposase
					CNEO_v1_740001	4552654	4554048	-1	conserved protein of unknown function
					CNEO_v1_740002	4554260	4555774	-1	Reverse transcriptase (RNA-dependent DNA polymerase)
					CNEO_v1_740003	4556012	4557355	-1	conserved protein of unknown function
					CNEO_v1_740004	4557757	4557993	-1	Conserved hypothetical protein
					CNEO_v1_740005	4558304	4558522	1	Conserved hypothetical protein
					CNEO_v1_750001	4559623	4560084	1	Conserved hypothetical protein
					CNEO_v1_750002	4560236	4561603	1	Putative drug/sodium antiporter, MATE family
					CNEO_v1_750003	4561808	4563088	1	Putative cytochrome C biogenesis protein
				cbiM	CNEO_v1_750004	4563600	4564358	1	Cobalt ECF-type transporter, substrate-binding protein
				cbiN	CNEO_v1_750005	4564351	4564656	1	Cobalt energy-coupling factor (ECF) transporter, substrate binding subunit
				cbiQ	CNEO_v1_750006	4564678	4565454	1	Cobalt ECF-type transporter, transmembrane component
					CNEO_v1_750007	4564863	4564982	-1	protein of unknown function
13	4577286	4582840	5554		CNEO_v1_770002	4577286	4577477	1	protein of unknown function
					CNEO_v1_770003	4578152	4579183	-1	Conserved hypothetical protein
					CNEO_v1_770004	4579551	4579769	-1	Conserved hypothetical protein
					CNEO_v1_770005	4579929	4580105	-1	Conserved hypothetical protein
					CNEO_v1_770006	4580095	4580748	-1	Conserved hypothetical protein
					CNEO_v1_770007	4581344	4581751	1	Conserved hypothetical protein, NUDIX hydrolase domain-like
					CNEO_v1_770008	4581953	4582840	-1	Putative transcriptional regulator, LysR-type
	Clostridium neonatale C25
GI ID	Island			Gene ID	Locus	Gene		Strand	Product
	start	end	length			start	end
1	53137	65920	12783		UICQ01_10041	53137	53508	1	Conserved hypothetical protein, DUF3783
					UICQ01_10042	53512	54183	1	Conserved hypothetical protein, Peptidase S24/S26A/S26B/S26C
				isp	UICQ01_10043	54316	58023	1	Major intracellular serine protease
				sleC	UICQ01_10044	58084	59406	1	Spore exo-acting lytic transglycosylase
					UICQ01_10045	60302	60421	1	protein of unknown function
					UICQ01_10046	61729	62061	1	conserved protein of unknown function
					UICQ01_10047	62030	62176	1	conserved protein of unknown function
					UICQ01_10048	62203	62613	1	protein of unknown function
					UICQ01_10049	62662	62877	1	protein of unknown function
					UICQ01_10050	63729	63917	1	conserved protein of unknown function
					UICQ01_10051	65798	65920	1	conserved protein of unknown function
3	707422	714976	7554		UICQ01_10618	707422	707871	1	Putative CBS domain-containing protein
					UICQ01_10619	707903	708553	-1	Conserved hypothetical protein
					UICQ01_10620	708563	709216	-1	Phage shock protein A
					UICQ01_10621	709231	710121	-1	Putative membrane protein
					UICQ01_10622	709418	709948	1	protein of unknown function
				rpsA	UICQ01_10623	710399	711550	1	Putative ribosomal protein S1
				pyk	UICQ01_10624	711613	713031	-1	Pyruvate kinase
				pepD	UICQ01_10625	713522	714976	1	Aminoacyl-histidine dipeptidase (peptidase D)
26	764653	769833	5180		UICQ01_10662	764653	764862	1	Putative holin
					UICQ01_10663	764875	765003	1	Conserved hypothetical protein
					UICQ01_10664	765000	765161	1	Conserved hypothetical protein
					UICQ01_10665	765282	765599	1	Putative transcriptional regulator, ArsR-like
				asrD	UICQ01_10666	765711	766112	1	Arsenical operon trans-acting repressor
				arsA	UICQ01_10667	766188	767936	1	Arsenite transporter, ATPase component
				arsC	UICQ01_10668	767992	768396	1	Arsenate reductase
				arsB	UICQ01_10669	768477	769526	1	Putative arsenite transporter
					UICQ01_10670	769630	769833	1	conserved protein of unknown function
5	777398	783319	5921		UICQ01_10677	777398	777625	1	conserved protein of unknown function
				xylA	UICQ01_10678	777670	779115	1	Beta-xylosidase / Alpha-L-arabinofuranosidase
					UICQ01_10679	779445	779615	1	protein of unknown function
				adhR	UICQ01_10680	779626	780012	-1	MerR family transcriptional regulator
					UICQ01_10681	780142	780909	1	Ferredoxin
					UICQ01_10682	780929	781681	1	putative 4-carboxymuconolactone decarboxylase
					UICQ01_10683	781694	782146	1	Iron-sulfur flavoprotein
				adh	UICQ01_10684	782159	783319	1	Long-chain-alcohol dehydrogenase 2
6	804409	834940	30531	fbiB	UICQ01_10707	804409	804921	1	Coenzyme F420:L-glutamate ligase
					UICQ01_10708	805352	805924	1	conserved protein of unknown function
				ydfG	UICQ01_10709	806051	806839	1	NADP-dependent 3-hydroxy acid dehydrogenase YdfG
					UICQ01_10710	806983	807348	1	conserved membrane protein of unknown function
					UICQ01_10711	807609	808307	1	conserved membrane protein of unknown function
					UICQ01_10712	808951	809445	1	conserved protein of unknown function
				dhaT	UICQ01_10713	809523	810695	1	1,3-propanediol dehydrogenase
					UICQ01_10714	810812	811099	1	conserved protein of unknown function
					UICQ01_10715	811205	812209	1	Aldo-keto reductase
				yhdN	UICQ01_10716	812584	813549	1	General stress protein 69
				adhR	UICQ01_10717	813684	814073	1	HTH-type transcriptional regulator AdhR
				bmr3	UICQ01_10718	814490	815962	1	Multidrug resistance protein 3
					UICQ01_10719	816253	816879	1	Putative flavodoxin
				dthD	UICQ01_10720	817043	817876	1	D-threitol dehydrogenase
					UICQ01_10721	818645	818779	1	conserved protein of unknown function
					UICQ01_10722	818978	819436	1	Putative sigma factor
					UICQ01_10723	819837	820025	1	conserved exported protein of unknown function
					UICQ01_10724	819997	820293	1	conserved protein of unknown function
					UICQ01_10725	820571	821110	1	Putative nucleic acid-binding protein
					UICQ01_10726	821248	823188	1	Putative phage-related DNA polymerase
					UICQ01_10727	823373	824563	1	protein of unknown function
					UICQ01_10728	824665	825837	1	protein of unknown function
					UICQ01_10729	826242	826313	1	protein of unknown function
					UICQ01_10730	826289	826516	1	Conserved hypothetical protein
					UICQ01_10731	826782	827492	-1	Putative glycerol permease
					UICQ01_10732	827508	828002	-1	Conserved hypothetical protein, DUF111
					UICQ01_10733	827945	828724	-1	Conserved hypothetical protein, DUF111
					UICQ01_10734	828734	829402	-1	Putative NCAIR-mutase (PurE)-related protein
					UICQ01_10735	829395	830225	-1	Conserved hypothetical protein
					UICQ01_10736	830227	831510	-1	Conserved hypothetical protein, DUF2088
					UICQ01_10737	831683	832336	1	Putative transcriptional regulator, Crp-type
					UICQ01_10738	832430	833431	1	Putative ECF-type transporter, substrate-binding protein
					UICQ01_10739	833418	834221	1	Putative ECF-type transporter, transmembrane protein
					UICQ01_10740	834218	834940	1	Putative ECF-type transporter, ATP-binding protein
7	866360	873053	6693		UICQ01_10768	866360	866497	1	conserved protein of unknown function
					UICQ01_10769	866563	867549	1	Putative aryl-alcohol dehydrogenase [NADP(+)]
				yeeO	UICQ01_10770	867661	867909	1	Putative FMN/FAD exporter YeeO
					UICQ01_10771	868269	868403	-1	protein of unknown function
					UICQ01_10772	868632	870341	1	Putative chemotaxis protein
					UICQ01_10773	870892	871107	1	protein of unknown function
					UICQ01_10774	871111	872493	1	Putative methyl-accepting chemotaxis protein (MCP)
					UICQ01_10775	872607	873053	1	Conserved hypothetical protein
8	1015996	1025279	9283		UICQ01_10890	1015996	1016169	1	Conserved hypothetical protein
					UICQ01_10891	1016484	1017791	1	Conserved hypothetical protein
					UICQ01_10892	1017805	1019067	1	conserved protein of unknown function
					UICQ01_10893	1019224	1020705	1	Conserved hypothetical protein
				clpB	UICQ01_10894	1021144	1023753	1	Chaperone protein
					UICQ01_10895	1024201	1024662	1	Putative membrane protein
					UICQ01_10896	1024848	1025279	1	Putative transcriptional regulator, MarR family
9	1059739	1082726	22987		UICQ01_10926	1059739	1060956	1	Putative transposase
					UICQ01_10927	1061289	1061444	1	protein of unknown function
					UICQ01_10928	1061599	1063080	1	putative Beta-galactosidase
				ebgA	UICQ01_10929	1063138	1064628	1	Beta-galactosidase
					UICQ01_10930	1064713	1065540	-1	Putative transcription regulator, AraC-type
					UICQ01_10931	1065690	1066580	-1	Putative glycoside hydrolase, family 16
					UICQ01_10932	1066951	1067097	-1	Conserved hypothetical protein
					UICQ01_10933	1067217	1068134	1	Conserved hypothetical protein, DUF871
					UICQ01_10934	1068307	1070223	1	Putative PTS system trascriptional regulator, MltR-type
					UICQ01_10935	1070250	1071563	1	PTS system, lactose/cellobiose-family IIC component
					UICQ01_10936	1071666	1072187	1	Putative glycine/betaine/sarcosine/D-proline reductase family selenoprotein B
					UICQ01_10937	1072252	1072386	-1	protein of unknown function
					UICQ01_10938	1077503	1077676	1	Conserved hypothetical protein
					UICQ01_10939	1080470	1082392	1	Putative oligopeptide transporter
					UICQ01_10940	1082385	1082726	1	Conserved hypothetical protein
10	1392199	1410705	18506		UICQ01_11223	1392199	1392405	1	protein of unknown function
					UICQ01_11224	1392686	1392871	-1	transposase
					UICQ01_11225	1392944	1393096	-1	conserved protein of unknown function
					UICQ01_11226	1393180	1393449	-1	transposase
				scrR	UICQ01_11227	1393918	1394895	-1	Transcriptional regulator
				bfrA	UICQ01_11228	1395055	1396461	1	Beta-fructosidase, levanase/invertase
					UICQ01_11229	1396451	1398373	1	PTS system, glucose/maltose-family IIABC component
					UICQ01_11230	1398879	1399064	-1	conserved protein of unknown function
					UICQ01_11231	1399217	1399375	1	protein of unknown function
					UICQ01_11232	1399413	1399598	1	protein of unknown function
					UICQ01_11233	1399537	1400514	1	Putative transcriptional regulator, LacI-type
					UICQ01_11234	1400754	1402148	1	Putative fructosidase
					UICQ01_11235	1402230	1403678	1	PTS system, glucose/maltose-family IIBC component
					UICQ01_11236	1403781	1404170	1	Conserved hypothetical protein, glyoxalase-like domain
					UICQ01_11237	1404610	1409865	1	Conserved hypothetical protein
					UICQ01_11238	1410514	1410705	1	conserved protein of unknown function
11	1485599	1511045	25446		UICQ01_11324	1485599	1485751	1	conserved protein of unknown function
					UICQ01_11325	1485964	1486155	1	Conserved hypothetical protein
					UICQ01_11326	1486418	1486750	1	Conserved hypothetical protein, RmlC-like cupin domain
					UICQ01_11327	1486784	1487191	1	Conserved hypothetical protein
					UICQ01_11328	1487203	1487937	1	Putative iron-sulfur binding protein
					UICQ01_11329	1488214	1489251	1	Putative polysaccharide deacetylase
					UICQ01_11330	1489283	1489417	1	conserved protein of unknown function
					UICQ01_11331	1489851	1490702	1	Conserved hypothetical protein
					UICQ01_11332	1491175	1492398	1	transposase
					UICQ01_11333	1492730	1494106	-1	Putative ABC transporter, permease component
					UICQ01_11334	1494134	1494763	-1	Putative ABC transporter, permease component
					UICQ01_11335	1494790	1496640	-1	Putative ABC transporter, ATPase component
					UICQ01_11336	1496637	1498364	-1	ABC transporter ATP-binding protein
					UICQ01_11337	1498528	1499157	1	Putative transcriptional regulator, TetR-type
				gabR	UICQ01_11338	1499432	1499800	-1	HTH-type transcriptional regulatory protein GabR
					UICQ01_11339	1499819	1500013	-1	protein of unknown function
					UICQ01_11340	1499995	1500267	1	conserved protein of unknown function
					UICQ01_11341	1500478	1501026	1	Putative acetyltransferase
					UICQ01_11342	1501052	1501477	1	Putative glyoxalase family protein
				bacE	UICQ01_11343	1501667	1502932	1	Bacilysin exporter BacE
					UICQ01_11344	1502941	1503396	1	Putative HTH-type transcriptional regulator
					UICQ01_11345	1503415	1504116	1	conserved membrane protein of unknown function
					UICQ01_11346	1504498	1505001	1	conserved membrane protein of unknown function
				aadK	UICQ01_11347	1505162	1505290	1	Adenylyltransferase
					UICQ01_11348	1505341	1505481	1	conserved protein of unknown function
					UICQ01_11349	1505556	1506122	1	Conserved hypothetical protein
					UICQ01_11350	1506274	1506393	1	fragment of Putative protein kinase domain (part 1)
					UICQ01_11351	1506475	1507248	1	fragment of Putative protein kinase domain (part 2)
					UICQ01_11352	1507313	1507459	1	conserved protein of unknown function
					UICQ01_11353	1507515	1508486	1	Putative transcriptional regulator, MerR family
					UICQ01_11354	1508645	1509067	1	Conserved hypothetical protein
					UICQ01_11355	1509453	1509683	1	Conserved hypothetical protein
					UICQ01_11356	1510428	1511045	1	transposase (fragment)
13	2154094	2187781	33687		UICQ01_12008	2154094	2154291	1	protein of unknown function
					UICQ01_12009	2154403	2155671	-1	DDE_Tnp_1 domain-containing protein
					UICQ01_12010	2171847	2172533	-1	Putative membrane protein
					UICQ01_12011	2172912	2173799	1	Putative transcriptional regulator, LysR-type
					UICQ01_12012	2174001	2174408	-1	Conserved hypothetical protein, NUDIX hydrolase domain-like
					UICQ01_12013	2175006	2175659	1	Conserved hypothetical protein
					UICQ01_12014	2182518	2182850	1	fragment of Putative reverse transcriptase (part 1)
					UICQ01_12015	2182905	2183876	1	fragment of Putative reverse transcriptase (part 2)
					UICQ01_12016	2186341	2187009	-1	conserved protein of unknown function
					UICQ01_12017	2187458	2187781	-1	protein of unknown function
14	2663167	2670952	7785		UICQ01_20086	2662674	2663204	-1	Putative acetyltransferase
					UICQ01_20087	2663167	2663496	-1	conserved protein of unknown function
					UICQ01_20088	2663744	2664760	-1	Putative transposase
					UICQ01_20089	2665513	2666370	-1	Putative lysozyme
					UICQ01_20090	2666658	2667536	-1	putative phage replisome organizer
					UICQ01_20091	2667748	2668140	-1	Conserved hypothetical protein
					UICQ01_20092	2668302	2668502	-1	Conserved hypothetical protein
					UICQ01_20093	2668756	2669163	1	Putative HTH-type transcriptional regulator
					UICQ01_20094	2669336	2669902	1	Putative ECF RNA polymerase sigma factor
					UICQ01_20095	2670209	2670433	1	Conserved hypothetical protein, DUF1659
					UICQ01_20096	2670533	2670751	1	Conserved hypothetical protein, DUF2922
					UICQ01_20097	2670830	2670952	-1	protein of unknown function
					UICQ01_20098	2670930	2671667	-1	Putative hydrolase, alpha/beta superfamily
15	2720270	2738559	18289		UICQ01_20143	2720270	2720845	-1	Putative transcriptional regulator, TetR-type
					UICQ01_20144	2721082	2722566	-1	Conserved hypothetical protein, DUF1846
					UICQ01_20145	2722704	2722859	-1	Conserved hypothetical protein
					UICQ01_20146	2723656	2725143	1	Putative methyl-accepting chemotaxis protein (MCP)
					UICQ01_20147	2725471	2725956	1	fragment of Putative transposase, mutator type (part 1)
					UICQ01_20148	2725953	2726141	1	fragment of Putative transposase, mutator type (part 2)
					UICQ01_20149	2726172	2726597	1	fragment of Putative transposase, mutator type (part 3)
					UICQ01_20150	2727096	2727461	-1	4Fe-4S ferredoxin
					UICQ01_20151	2727413	2727847	-1	4Fe-4S ferredoxin
					UICQ01_20152	2728423	2728995	1	transposase (fragment)
				xynD	UICQ01_20153	2729294	2735020	-1	Arabinoxylan arabinofuranohydrolase
					UICQ01_20154	2735913	2736473	-1	Putative transcriptional regulator, TetR-type
					UICQ01_20155	2736463	2737641	-1	Putative MFS-type transporter
					UICQ01_20156	2738068	2738559	-1	Conserved hypothetical protein
16	2980392	3032489	52097		UICQ01_20337	2980392	2981684	-1	Xanthine/uracil permease
					UICQ01_20338	2982243	2982488	1	protein of unknown function
					UICQ01_20339	2982634	2982885	1	Putative secreted protein
					UICQ01_20340	2982985	2983209	1	Conserved hypothetical protein, DUF1659
					UICQ01_20341	2983251	2983469	1	Conserved hypothetical protein, DUF2922
					UICQ01_20342	2983719	2983904	1	Conserved hypothetical protein, YvrJ-like
					UICQ01_20343	2984159	2984788	-1	Putative flavin reductase related protein
					UICQ01_20344	2984932	2985255	1	Putative transcriptional regulator, HxlR-type
					UICQ01_20345	2994397	2994693	1	fragment of Putative transposase (part 1)
					UICQ01_20346	2994727	2994978	1	fragment of Putative transposase (part 2)
					UICQ01_20347	2995020	2995820	1	Putative transposase
					UICQ01_20348	2997415	2998128	-1	Putative acyl-acyl carrier protein thioesterase
					UICQ01_20349	2998453	3001728	-1	Putative secreted protein
					UICQ01_20350	3002091	3002528	-1	conserved protein of unknown function
					UICQ01_20351	3002840	3005725	-1	Conserved hypothetical protein
					UICQ01_20352	3005792	3009553	-1	fragment of Conserved hypothetical protein (part 2)
					UICQ01_20353	3010129	3012033	-1	fragment of Conserved hypothetical protein (part 1)
					UICQ01_20354	3012129	3012251	-1	protein of unknown function
					UICQ01_20355	3012393	3012635	-1	Putative transcriptional regulator, AbrB-lilke domain
					UICQ01_20356	3012648	3013274	-1	Putative ATP-binding protein, IstB-like
					UICQ01_20357	3013324	3014352	-1	conserved protein of unknown function
					UICQ01_20358	3014507	3014692	-1	conserved protein of unknown function
					UICQ01_20359	3015015	3015350	1	Putative transcriptional regulator
					UICQ01_20360	3015820	3015951	-1	conserved protein of unknown function
					UICQ01_20361	3016175	3016510	-1	Divalent cations, tolerance CutA family protein
					UICQ01_20362	3016616	3016867	-1	conserved protein of unknown function
				kptA	UICQ01_20363	3017146	3017445	-1	RNA 2'-phosphotransferase
					UICQ01_20364	3017687	3017947	-1	conserved protein of unknown function
				yfkM	UICQ01_20365	3018148	3019182	-1	Putative intracellular protease/amidase
					UICQ01_20366	3019207	3019461	-1	conserved protein of unknown function
					UICQ01_20367	3019428	3019724	-1	conserved protein of unknown function
					UICQ01_20368	3019901	3020020	1	protein of unknown function
					UICQ01_20369	3020017	3020247	1	conserved exported protein of unknown function
					UICQ01_20370	3020306	3020830	-1	conserved protein of unknown function
					UICQ01_20371	3020934	3021170	-1	Conserved hypothetical protein
					UICQ01_20372	3021198	3021773	-1	Conserved hypothetical protein
					UICQ01_20373	3021891	3021980	-1	fragment of Putative transposase (part 2)
					UICQ01_20374	3022058	3023107	-1	fragment of Putative transposase (part 1)
					UICQ01_20375	3023175	3023315	-1	protein of unknown function
					UICQ01_20376	3023367	3023510	-1	conserved protein of unknown function
					UICQ01_20377	3023652	3024230	1	Putative ECF RNA polymerase sigma factor
				yhjX	UICQ01_20378	3024450	3025673	-1	Putative MFS-type transporter YhjX
					UICQ01_20379	3025698	3026474	-1	Putative NAD-dependent oxidoreductase
				hmrR	UICQ01_20380	3027162	3027983	1	HTH-type transcriptional regulator HmrR
					UICQ01_20381	3028211	3029176	1	Putative hydroxyacid dehydrogenase, NAD-binding domain
					UICQ01_20382	3029335	3029493	-1	conserved protein of unknown function
					UICQ01_20383	3029576	3029806	-1	Purine nucleoside phosphorylase
					UICQ01_20384	3029828	3030097	-1	Purine nucleoside phosphorylase
					UICQ01_20385	3030362	3031645	1	Putative cation/proton antiporter
					UICQ01_20386	3032013	3032489	-1	Putative transcriptional regulator, Crp/Fnr family
				cutC	UICQ01_20387	3032486	3032803	-1	CutC family protein
17	3190719	3200081	9362		UICQ01_20532	3190719	3191909	-1	Conserved hypothetical protein, tetratricopeptide repeats
					UICQ01_20533	3192217	3193188	1	Conserved hypothetical protein
				purB	UICQ01_20534	3193917	3195347	-1	Adenylosuccinate lyase
				ptsH	UICQ01_20535	3195547	3195807	-1	PTS system, phosphocarrier (HPr)
				spoVS	UICQ01_20536	3195930	3196190	-1	Stage V sporulation protein S
					UICQ01_20537	3196266	3196397	-1	protein of unknown function
				rny	UICQ01_20538	3196387	3197922	-1	Ribonuclease Y (RNase Y)
				recA	UICQ01_20539	3198229	3199323	-1	Recombinase A (recA)
				pgsA	UICQ01_20540	3199491	3200081	-1	CDP-diacylglycerol--glycerol-3-phosphate 3-phosphatidyltransferase
				rimO	UICQ01_20541	3200065	3201462	-1	Ribosomal protein S12 methylthiotransferase
57	3457509	3476317	18808		UICQ01_20783	3457509	3457997	-1	Phosphotransferase system, mannose/fructose/N -acetylgalactosamine-specific component IIB
				manX	UICQ01_20784	3458060	3458476	-1	PTS system mannose-specific EIIAB component
					UICQ01_20785	3458517	3460565	-1	Alpha-xylosidase BoGH31A
					UICQ01_20786	3460878	3461087	-1	protein of unknown function
				sbcC	UICQ01_20787	3461215	3464700	-1	Nuclease SbcCD subunit C
[truncated: 1,630 more rows]

## Sheet: Table S4
Table S4. Insertion sequence elements in C. neonatale genomes.
Insertion sequences (ISs) were predicted using the ISFinder database (https://isfinder.biotoul.fr) (last accessed 06.2021) using the following parameters: E-values lower than 0.01.
Strain 250.09
Sequences producing significant alignments	Sub-group	IS Family / Mechanism	Origin	Score (bits)	E. value
ISCaje6	ISPna2	IS1595/ Copy-paste?	Campylobacter jejuni	323	2e-84
ISClsp5			Clostridium sp.	97.6	2e-16
ISClsp6			Clostridium sp.	54.0	0.002
ISClba2			Clostridiales bacterium	52.0	0.009
ISFjo2	IS3	IS3 / Copy-paste	Flavobacterium johnsoniae	125	7e-25
ISCb3			Clostridium beijerincki	52.0	0.009
ISCb4	IS150		Clostridium beijerinckii	65.9	6e-07
ISCpe6			Clostridium perfringens	125	7e-25
ISClte1			Clostridium tetani	97.6	2e-16
ISLmo16			Listeria monocytogenes	75.8	6e-10
ISLmo11			Listeria monocytogenes	75.8	6e-10
ISLse1			Listeria seeligeri	61.9	9e-06
ISEfa10			Enterococcus faecium	60.0	4e-05
ISLla3			Lactococcus lactis	52.0	0.009
ISBce18	-		Bacillus cereus	63.9	2e-06
ISBce14			Bacillus cereus	67.9	1e-07
ISClbu2	-	IS701	Clostridium butyricum	1594	0.0
ISClsp3	-	IS1182 / Copy-paste	Clostridium sp.	81.8	1e-11
ISClhy1			Clostridium hylemonae	61.9	9e-06
ISBsp5			Bacillus sp.	69.9	4e-08
ISBpu1			Bacillus pumilus	69.9	4e-08
ISEfa12			Enterococcus faecium	63.9	2e-06
ISEfa7			Enterococcus faecium	63.9	2e-06
ISLmo15			Listeria monocytogenes	60.0	4e-05
ISLmo10			Listeria monocytogenes	60.0	4e-05
ISTte1			Thermoanaerobacter tengcongensis	56.0	0.0005
ISCpe7	-	IS6/ Co-integrate	Clostridium perfringens	222	4e-54
ISClte3			Clostridium tetani	192	4e-45
ISCbo1			Clostridium botulinum	99.6	4e-17
IS1470	-	IS30/ Copy-paste	Clostridium perfringens	147	2e-31
ISSau5			Staphylococcus aureus	58.0	0.0001
ISTki1			Thermoanaerobacter kivui	52.0	0.009
ISCcl1	-	IS256/ Copy-paste	Clostridium clariflavum	61.9	9e-06
ISTwi1			Thermoanaerobacter wiegelii	58.0	0.0001
ISCbe6			Caldicellulosiruptor bescii	52.0	0.009
ISCob1			Caldicellulosiruptor obsidiansis	52.0	0.009
IS1469	IS200	IS200/IS605 / Peel and paste	Clostridium perfringens	65.9	6e-07
CC3_PB genome
Sequences producing significant alignments	Sub-group	IS Family / Mechanism	Origin	Score (bits)	E. value
ISClsp1	IS150	IS3 / Copy-paste	Clostridium sp.	131	1e-26
ISCb4			Clostridium beijerinckii	111	1e-20
ISCpe6			Clostridium perfringens	109	5e-20
ISClte1			Clostridium tetani	93.7	3e-15
ISLmo16			Listeria monocytogenes	87.7	2e-13
ISLmo11			Listeria monocytogenes	83.8	3e-12
ISHahy2			Halanaerobium hydrogeniformans	77.8	2e-10
IS1485			Enterococcus faecium	73.8	3e-09
ISFjo2	IS3		Flavobacterium johnsoniae	109	5e-20
ISBsp2	-		Bacillus sp.	71.9	1e-08
ISBce14			Bacillus cereus	67.9	2e-07
ISClbu2	-	IS701	Clostridium butyricum	2044	0.0
ISCac1	-	IS1182 / Copy-paste	Clostridium acetobutylicum	1112	0.0
ISClbu1			Clostridium butyricum	91.7	1e-14
ISClsp3			Clostridium sp.	81.8	1e-11
ISBsp5			Bacillus sp.	69.9	4e-08
ISBpu1			Bacillus pumilus	69.9	4e-08
ISCpe7	-	IS6 / Co-integrate	Clostridium perfringens	204	1e-48
ISClte3			Clostridium tetani	141	1e-29
ISCbo1			Clostridium botulinum	91.7	1e-14
ISCbo2	-	IS21	Clostridium botulinum	95.6	8e-16
ISCbe3			Caldicellulosiruptor bescii	73.8	3e-09
IS1470	-	IS30 / Copy-paste	Clostridium perfringens	147	2e-31
ISCpe4	IS1341	IS200/IS605 / Peel and paste	Clostridium perfringens	103	3e-18
ISDha13	IS200		Desulfitobacterium hafniense	75.8	7e-10
ISStin10	IS200		Streptococcus iniae	71.9	1e-08
ISCbt3	-	IS607	Clostridium botulinum	131	1e-26
ISCbo6			Clostridium	402	2e-108
NEC86 genome
Sequences producing significant alignments	Sub-group	IS Family / Mechanism	Origin	Score (bits)	E. value
ISCldi2	ISPna2	IS1595 / Copy-paste?	Clostridium disporicum	1790	0.0
ISClsp5			Clostridium sp.	97.6	2e-16
ISClba2			Clostridiales bacterium	52.0	0.009
ISClsp6			Clostridium sp.	54.0	0.002
ISCac2			Clostridium acetobutylicum	54.0	0.002
ISCaje6			Campylobacter jejuni	305	4e-79
ISBth19			Bacillus thuringiensis	65.9	6e-07
ISSsu9			Streptococcus suis	56.0	0.0005
ISFjo2	IS3	IS3 / Copy-paste	Flavobacterium johnsoniae	119	4e-23
ISCb3			Clostridium beijerincki	52.0	0.009
ISCb4	IS150		Clostridium beijerinckii	137	2e-28
ISCpe6			Clostridium perfringens	119	4e-23
ISClte1			Clostridium tetani	95.6	6e-16
ISLmo16			Listeria monocytogenes	75.8	6e-10
ISLmo11			Listeria monocytogenes	75.8	6e-10
ISLse1			Listeria seeligeri	61.9	9e-06
ISLla3			Lactococcus lactis	52.0	0.009
ISEfa10			Enterococcus faecium	60.0	4e-05
ISBce18			Bacillus cereus	63.9	2e-06
ISBsp2	-		Bacillus sp.	63.9	2e-06
ISBce14			Bacillus cereus	60.0	4e-05
ISClbu2	-	IS701	Clostridium butyricum	1602	0.0
ISCac1	-	IS1182 / Copy-paste	Clostridium acetobutylicum	222	4e-54
ISClsp3			Clostridium sp.	81.8	1e-11
ISClhy1			Clostridium hylemonae	61.9	9e-06
ISBsp5			Bacillus sp.	69.9	4e-08
ISBpu1			Bacillus pumilus	69.9	4e-08
ISEfa12			Enterococcus faecium	63.9	2e-06
ISEfa7			Enterococcus faecium	63.9	2e-06
ISLmo15			Listeria monocytogenes	60.0	4e-05
ISLmo10			Listeria monocytogenes	60.0	4e-05
ISTte1			Thermoanaerobacter tengcongensis	56.0	0.0005
ISCpe7	-	IS6 / Co-integrate	Clostridium perfringens	184	9e-43
ISClte3			Clostridium tetani	129	5e-26
ISCbo1			Clostridium botulinum	52.0	0.009
IS1470	-	IS30 / Copy-paste	Clostridium perfringens	147	2e-31
ISSau5			Staphylococcus aureus	58.0	0.0001
ISTki1			Thermoanaerobacter kivui	52.0	0.009
ISCpe4	IS1341	IS200/IS605 / Peel and paste	Clostridium perfringens	63.9	2e-06
ISCbo9	-	IS607	Clostridium botulinum	52.0	0.009
ISCbt4			Clostridium botulinum	54.0	0.002
ISBce17			Bacillus cereus	52.0	0.009
ISCcl1	-	IS256 / Copy-paste	Clostridium clariflavum	61.9	9e-06
ISTwi1			Thermoanaerobacter wiegelii	61.9	9e-06
ISCbe6			Caldicellulosiruptor bescii	52.0	0.009
ISCob1			Caldicellulosiruptor obsidiansis	52.0	0.009
ISMma10	-	IS630 / Cut-paste	Methanosarcina mazei	52.0	0.009
NEC32 genome
Sequences producing significant alignments	Sub-group	IS Family / Mechanism	Origin	Score (bits)	E. value
ISFjo2	IS3	IS3 / Copy-paste	Flavobacterium johnsoniae	105	7e-19
ISCb3			Clostridium beijerincki	52.0	0.009
ISCb4	IS150		Clostridium beijerinckii	111	1e-20
ISCpe6			Clostridium perfringens	105	7e-19
ISClte1			Clostridium tetani	93.7	3e-15
ISLmo16			Listeria monocytogenes	75.8	6e-10
ISLmo11			Listeria monocytogenes	75.8	6e-10
ISLse1			Listeria seeligeri	61.9	9e-06
ISEfa10			Enterococcus faecium	60.0	3e-05
ISLla3			Lactococcus lactis	52.0	0.009
ISBce18			Bacillus cereus	63.9	2e-06
ISBsp2	-		Bacillus sp.	71.9	9e-09
ISBce14			Bacillus cereus	63.9	2e-06
ISClbu2	-	IS701	Clostridium butyricum	1626	0.0
ISCac1	-	IS1182 / Copy-paste	Clostridium acetobutylicum	244	1e-60
ISClsp3			Clostridium sp.	81.8	1e-11
ISClhy1			Clostridium hylemonae	61.9	9e-06
ISBsp5			Bacillus sp.	69.9	4e-08
ISBpu1			Bacillus pumilus	69.9	4e-08
ISEfa12			Enterococcus faecium	63.9	2e-06
ISEfa7			Enterococcus faecium	63.9	2e-06
ISLmo15			Listeria monocytogenes	60.0	3e-05
ISLmo10			Listeria monocytogenes	60.0	3e-05
ISTte1			Thermoanaerobacter tengcongensis	56.0	0.0005
ISCpe7	-	IS6 / Co-integrate	Clostridium perfringens	202	4e-48
ISClte3			Clostridium tetani	149	5e-32
ISCbo1			Clostridium botulinum	56.0	0.0005
IS1470	-	IS30 / Copy-paste	Clostridium perfringens	147	2e-31
ISTki1			Thermoanaerobacter kivui	60.0	3e-05
ISSau5			Staphylococcus aureus	58.0	0.0001
ISCpe4	IS1341	IS200/IS605 / Peel and paste	Clostridium perfringens	65.9	6e-07
ISCbt4	-	IS607	Clostridium botulinum	54.0	0.002
ISBce17			Bacillus cereus	52.0	0.009
ISTwi1	-	IS256 / Copy-paste	Thermoanaerobacter wiegelii	54.0	0.002
ISCbe6			Caldicellulosiruptor bescii	52.0	0.009
ISCob1			Caldicellulosiruptor obsidiansis	52.0	0.009
NEC26 genome
Sequences producing significant alignments	Sub-group	IS Family / Mechanism	Origin	Score (bits)	E. value
ISFjo2	IS3	IS3 / Copy-paste	Flavobacterium johnsoniae	105	7e-19
ISCb3			Clostridium beijerincki	52.0	0.009
ISCb4	IS150		Clostridium beijerinckii	111	1e-20
ISCpe6			Clostridium perfringens	105	7e-19
ISClte1			Clostridium tetani	93.7	3e-15
ISLmo16			Listeria monocytogenes	75.8	6e-10
ISLmo11			Listeria monocytogenes	75.8	6e-10
ISLse1			Listeria seeligeri	61.9	9e-06
ISBce18			Bacillus cereus	63.9	2e-06
ISEfa10			Enterococcus faecium	60.0	3e-05
ISLla3			Lactococcus lactis	52.0	0.009
ISBsp2	-		Bacillus sp.	71.9	9e-09
ISBce14			Bacillus cereus	63.9	2e-06
ISClbu2	-	IS701	Clostridium butyricum	1641	0.0
ISCac1	-	IS1182 / Copy-paste	Clostridium acetobutylicum	244	1e-60
ISClsp3			Clostridium sp.	81.8	1e-11
ISClhy1			Clostridium hylemonae	61.9	9e-06
ISBsp5			Bacillus sp.	69.9	4e-08
ISBpu1			Bacillus pumilus	69.9	4e-08
ISEfa12			Enterococcus faecium	63.9	2e-06
ISEfa7			Enterococcus faecium	63.9	2e-06
ISLmo15			Listeria monocytogenes	60.0	3e-05
ISLmo10			Listeria monocytogenes	60.0	3e-05
ISTte1			Thermoanaerobacter tengcongensis	56.0	0.0005
ISCpe7	-	IS6 / Co-integrate	Clostridium perfringens	196	2e-46
ISClte3			Clostridium tetani	149	5e-32
ISCbo1			Clostridium botulinum	56.0	0.0005
IS1470	-	IS30 / Copy-paste	Clostridium perfringens	147	2e-31
ISTki1			Thermoanaerobacter kivui	60.0	3e-05
ISSau5			Staphylococcus aureus	58.0	0.0001
ISCpe4	IS1341	IS200/IS605 / Peel and paste	Clostridium perfringens	65.9	6e-07
ISCbt4	-	IS607	Clostridium botulinum	54.0	0.002
ISBce17			Bacillus cereus	52.0	0.009
ISTwi1	-	IS256 / Copy-paste	Thermoanaerobacter wiegelii	54.0	0.002
ISCbe6			Caldicellulosiruptor bescii	52.0	0.009
ISCob1			Caldicellulosiruptor obsidiansis	52.0	0.009
C25 genome
Sequences producing significant alignments	Sub-group	IS Family / Mechanism	Origin	Score (bits)	E. value
ISFjo2	IS3	IS3 /Copy-paste	Flavobacterium johnsoniae	105	7e-19
ISCb3			Clostridium beijerincki	52.0	0.009
ISCb4	IS150		Clostridium beijerinckii	121	1e-23
ISCpe6			Clostridium perfringens	105	7e-19
ISClte1			Clostridium tetani	93.7	3e-15
ISLmo16			Listeria monocytogenes	75.8	6e-10
ISLmo11			Listeria monocytogenes	75.8	6e-10
ISLse1			Listeria seeligeri	61.9	9e-06
ISEfa10			Enterococcus faecium	60.0	3e-05
ISLla3			Lactococcus lactis	52.0	0.009
ISBce18			Bacillus cereus	63.9	2e-06
ISBsp2	-		Bacillus sp.	71.9	9e-09
ISBce14			Bacillus cereus	63.9	2e-06
ISClbu2	-	IS701	Clostridium butyricum	1689	0.0
ISCac1	-	IS1182 / Copy-paste	Clostridium acetobutylicum	244	1e-60
ISClsp3			Clostridium sp.	81.8	1e-11
ISClhy1			Clostridium hylemonae	61.9	9e-06
ISBsp5			Bacillus sp.	69.9	4e-08
ISBpu1			Bacillus pumilus	69.9	4e-08
ISEfa12			Enterococcus faecium	63.9	2e-06
ISEfa7			Enterococcus faecium	63.9	2e-06
ISLmo15			Listeria monocytogenes	60.0	3e-05
ISLmo10			Listeria monocytogenes	60.0	3e-05
ISTte1			Thermoanaerobacter tengcongensis	56.0	0.0005
ISCpe7	-	IS6/ Co-integrate	Clostridium perfringens	244	1e-60
ISClte3			Clostridium tetani	143	3e-30
ISCbo1			Clostridium botulinum	75.8	6e-10
IS1470	-	IS30/ Copy and paste	Clostridium perfringens	147	2e-31
ISTki1			Thermoanaerobacter kivui	60.0	3e-05
ISSau5			Staphylococcus aureus	58.0	0.0001
ISCpe4	IS1341	IS200/IS605 / Peel and paste	Clostridium perfringens	65.9	6e-07
ISCbt4	-	IS607	Clostridium botulinum	54.0	0.002
ISBce17			Bacillus cereus	52.0	0.009
ISTwi1	-	IS256/ copy-paste	Thermoanaerobacter wiegelii	54.0	0.002
ISCbe6			Caldicellulosiruptor bescii	52.0	0.009
ISCob1			Caldicellulosiruptor obsidiansis	52.0	0.009
NEC25 genome
Sequences producing significant alignments	Sub-group	IS Family / Mechanism	Origin	Score (bits)	E. value
ISFjo2	IS3	IS3 / Copy-paste	Flavobacterium johnsoniae	105	4e-19
ISCb3			Clostridium beijerincki	52.0	0.005
ISCb4	IS150		Clostridium beijerinckii	111	6e-21
ISCpe6			Clostridium perfringens	105	4e-19
ISClte1			Clostridium tetani	85.7	3e-13
ISLmo16			Listeria monocytogenes	75.8	3e-10
ISLmo11			Listeria monocytogenes	75.8	3e-10
ISBce18			Bacillus cereus	63.9	1e-06
ISLse1			Listeria seeligeri	61.9	5e-06
ISEfa10			Enterococcus faecium	60.0	2e-05
ISLla3			Lactococcus lactis	52.0	0.005
ISBsp2	-		Bacillus sp.	71.9	5e-09
ISBce14			Bacillus cereus	63.9	1e-06
ISClbu2	-	IS701	Clostridium butyricum	1633	0.0
ISCac1	-	IS1182 / Copy-paste	Clostridium acetobutylicum	244	6e-61
ISClsp3			Clostridium sp.	81.8	5e-12
ISClhy1			Clostridium hylemonae	61.9	5e-06
ISBsp5			Bacillus sp.	69.9	2e-08
ISBpu1			Bacillus pumilus	69.9	2e-08
ISEfa12			Enterococcus faecium	63.9	1e-06
ISEfa7			Enterococcus faecium	63.9	1e-06
ISLmo15			Listeria monocytogenes	60.0	2e-05
ISLmo10			Listeria monocytogenes	60.0	2e-05
ISTte1			Thermoanaerobacter tengcongensis	56.0	0.0003
IS1470	-	IS30/ Copy and paste	Clostridium perfringens	147	1e-31
ISTki1			Thermoanaerobacter kivui	60.0	2e-05
ISSau5			Staphylococcus aureus	58.0	7e-05
ISCbe6	-	IS256 / Copy-paste	Caldicellulosiruptor bescii	52.0	0.005
ISCob1			Caldicellulosiruptor obsidiansis	52.0	0.005
LF22 genome
Sequences producing significant alignments	Sub-group	IS Family / Mechanism	Origin	Score (bits)	E. value
ISCaje6	ISPna2	IS1595 / Copy-paste?	Campylobacter jejuni	305	4e-79
ISClsp5			Clostridium sp.	97.6	2e-16
ISClsp6			Clostridium sp.	54.0	0.003
ISFjo2	IS3	IS3 / Copy-paste	Flavobacterium johnsoniae	117	2e-22
ISCb4	IS150		Clostridium beijerinckii	137	2e-28
ISClsp1			Clostridium sp.	131	1e-26
ISCpe6			Clostridium perfringens	117	2e-22
ISClte1			Clostridium tetani	95.6	7e-16
ISLmo16			Listeria monocytogenes	87.7	2e-13
ISLmo11			Listeria monocytogenes	75.8	7e-10
ISLse1			Listeria seeligeri	56.0	0.0006
ISHahy2			Halanaerobium hydrogeniformans	77.8	2e-10
IS1485			Enterococcus faecium	73.8	3e-09
ISEfa8			Enterococcus faecium	58.0	0.0002
ISSag12			Streptococcus agalactiae	65.9	7e-07
ISSwo1			Syntrophomonas wolfei	54.0	0.003
ISBce18			Bacillus cereus	63.9	3e-06
ISBce14	-		Bacillus cereus	67.9	2e-07
ISBsp2			Bacillus sp.	63.9	3e-06
IS655			Bacillus halodurans	63.9	3e-06
ISClbu2	-	IS701	Clostridium butyricum	2044	0.0
ISCac1	-	IS1182 / Copy-paste	Clostridium acetobutylicum	973	0.0
ISClbu1			Clostridium butyricum	91.7	1e-14
ISClsp3			Clostridium sp.	81.8	1e-11
ISCpe5			Clostridium perfringens	65.9	7e-07
ISClhy1			Clostridium hylemonae	61.9	1e-05
ISBpu1			Bacillus pumilus	77.8	2e-10
ISBsp5			Bacillus sp.	69.9	4e-08
ISBce1			Bacillus cereus	58.0	0.0002
ISFnu7			Fusobacterium nucleatum	65.9	7e-07
ISEfa12			Enterococcus faecium	63.9	3e-06
ISEfa7			Enterococcus faecium	63.9	3e-06
ISLmo15			Listeria monocytogenes	60.0	4e-05
ISLmo10			Listeria monocytogenes	60.0	4e-05
ISTte1			Thermoanaerobacter tengcongensis	56.0	0.0006
ISLac1			Lactobacillus acidophilus	54.0	0.003
ISSep1			Staphylococcus epidermidis	54.0	0.003
IS1272			Staphylococcus haemolyticus	54.0	0.003
ISClte3	-	IS6 / Co-integrate	Clostridium tetani	192	4e-45
ISCpe7			Clostridium perfringens	174	1e-39
ISCbo1			Clostridium botulinum	99.6	5e-17
ISCbo2	-	IS21	Clostridium botulinum	95.6	7e-16
ISCbe3			Caldicellulosiruptor bescii	73.8	3e-09
IS1470	-	IS30 / Copy-paste	Clostridium perfringens	147	2e-31
ISTki1			Thermoanaerobacter kivui	65.9	7e-07
ISSau5			Staphylococcus aureus	58.0	0.0002
ISFn1	-	IS91	Fusobacterium necrophorum	60.0	4e-05
ISCpe4	IS1341	IS200/IS605 / Peel and paste	Clostridium perfringens	103	3e-18
ISDha13	IS200		Desulfitobacterium hafniense	75.8	7e-10
ISStin10	IS200		Streptococcus iniae	71.9	1e-08
ISSsu4	IS200		Streptococcus suis	58.0	0.0002
IS200S	IS200		Streptococcus pneumoniae	58.0	0.0002
ISCbo6	-	IS607	Clostridium	402	2e-108
ISCbt3			Clostridium botulinum	131	1e-26
ISCbt4			Clostridium botulinum	61.9	1e-05
ISBce17			Bacillus cereus	54.0	0.003
ISCp1	-	IS256 / Copy-paste	Clostridium perfringens	67.9	2e-07
ISCcl1			Clostridium clariflavum	61.9	1e-05
ISTwi1			Thermoanaerobacter wiegelii	58.0	0.0002
ISWpi15			Wolbachia pipientis	54.0	0.003
ISCsa1	-	ISL3	Caldicellulosiruptor saccharolyticus	56.0	0.0006
CB12 genome
Sequences producing significant alignments	Sub-group	IS Family / Mechanism	Origin	Score (bits)	E. value
ISCaje6	ISPna2	IS1595 / Copy-paste?	Campylobacter jejuni	218	6e-53
ISClsp5			Clostridium sp.	97.6	2e-16
ISClsp6			Clostridium sp.	54.0	0.002
ISClba2			Clostridiales bacterium	52.0	0.008
ISFjo2	IS3	IS3 / Copy-paste	Flavobacterium johnsoniae	119	4e-23
ISCb3			Clostridium beijerincki	52.0	0.008
ISCb4	IS150		Clostridium beijerinckii	137	2e-28
ISCpe6			Clostridium perfringens	119	4e-23
ISClte1			Clostridium tetani	95.6	6e-16
ISLmo16			Listeria monocytogenes	75.8	6e-10
ISLmo11			Listeria monocytogenes	75.8	6e-10
ISLse1			Listeria seeligeri	61.9	9e-06
ISBce18			Bacillus cereus	63.9	2e-06
ISEfa10			Enterococcus faecium	60.0	3e-05
ISLla3			Lactococcus lactis	52.0	0.008
ISBsp2	-		Bacillus sp.	63.9	2e-06
ISBce14			Bacillus cereus	60.0	3e-05
ISClbu2	-	IS701	Clostridium butyricum	797	0.0
ISCac1	-	IS1182 / Copy-paste	Clostridium acetobutylicum	222	4e-54
ISClsp3			Clostridium sp.	81.8	9e-12
ISClhy1			Clostridium hylemonae	61.9	9e-06
ISLmo15			Listeria monocytogenes	60.0	3e-05
ISLmo10			Listeria monocytogenes	60.0	3e-05
ISBsp5			Bacillus sp.	69.9	4e-08
ISBpu1			Bacillus pumilus	69.9	4e-08
ISEfa12			Enterococcus faecium	63.9	2e-06
ISEfa7			Enterococcus faecium	63.9	2e-06
ISTte1			Thermoanaerobacter tengcongensis	52.0	0.008
ISCpe7	-	IS6 / Co-integrate	Clostridium perfringens	184	9e-43
ISClte3			Clostridium tetani	101	1e-17
ISCbo1			Clostridium botulinum	52.0	0.008
IS1470	-	IS30 / Copy-paste	Clostridium perfringens	147	2e-31
ISTki1			Thermoanaerobacter kivui	60.0	3e-05
ISSau5			Staphylococcus aureus	58.0	0.0001
ISCpe4	IS1341	IS200/IS605 / Peel and paste	Clostridium perfringens	63.9	2e-06
ISCbt4	-	IS607	Clostridium botulinum	54.0	0.002
ISCbo9			Clostridium botulinum	52.0	0.008
ISBce17			Bacillus cereus	52.0	0.008
ISCcl1	-	IS256/ Copy-paste	Clostridium clariflavum	61.9	9e-06
ISTwi1			Thermoanaerobacter wiegelii	61.9	9e-06
ISCbe6			Caldicellulosiruptor bescii	52.0	0.008
ISCob1			Caldicellulosiruptor obsidiansis	52.0	0.008
ISMma10	-	IS630	Methanosarcina mazei	52.0	0.008

## Sheet: Table S5.
Table S5. Potential CRISPR-Cas elements in C .neonatale genomes.
	Element	Start	End	Spacer/Gene	Repeat consensus/ cas genes	Evidence level
C. neonatale 250.09	CRISPR	1606558	1606981	6	ATTTAAATACATCTCATGTTAATCTTAATC	3
	CRISPR	3533192	3534857	25	ATTTAAATACATCTCATGTTAATCTTAATC	4
	Cas cluster-Type I-B	3535032	3543857	9	Cas1_0_I-II-III-V, Cas2_0_I-II-III-V, Cas3_0_I, Cas3_1_I, Cas4_0_I-II, Cas5_1_IB, Cas6_0_I-III, Cas7_3_IB, Cas8b_0_IB
	CRISPR	3560908	3561851	14	ATTTAAATACATCTCATGTTAATCTTAATC	4
C. neonatale CC3_PB	CRISPR	241867	242389	6	GTCACAAGTTTATGTAGATTTTGATCATATTCTAT	4
	CRISPR	2490590	2491339	11	GATTAAGATTAACATGAGATGTATTTAAAT	4
	Cas cluster-TypeIB	2510499	2518622	7	Cas1_0_I-II-III-V, Cas2_0_I-II-III-V, Cas3_0_I, Cas4_0_I-II, Cas5_1_IB, Cas7_3_IB, Cas8b_0_IB
	CRISPR	2518797	2519934	17	GATTAAGATTAACATGAGATGTATTTAAAT	4
	CRISPR	4464976	4465398	6	GATTAAGATTAACATGAGATGTATTTAAAT	3
C. neonatale LF22	CRISPR	1720312	1720605	4	GATTAAGATTAACATGAGATGTATTTAAAT	3
	CRISPR	2164878	2165400	6	ATAGAATATGATCAAAATCTACATAAACTTGTGAC	4
	CRISPR	2952288	2952761	7	GATTAAGATTAACATGAGATGTATTTAAAT	4
	CRISPR	3033850	3035458	24	GATTAAGATTAACATGAGATGTATTTAAAT	4
	CRISPR	3046579	3047521	14	GATTAAGATTAACATGAGATGTATTTAAAT	4
C. neonatale NEC86	CRISPR	1559575	1559869	4	TATTTAAATACATCTCATGTTAATCTTAATC	3
	CRISPR	3474376	3474670	4	ATTTAAATACATCTCATGTTAATCTTAATC	3
	Cas cluster-TypeIB	3474845	3483673	8	Cas1_0_I-II-III-V, Cas2_0_I-II-III-V, Cas3_0_I, Cas4_0_I-II, Cas5_1_IB, Cas6_0_I-III, Cas7_3_IB, Cas8b_0_IB
	CRISPR	3502125	3502476	5	ATTTAAATACATCTCATGTTAATCTTAATC	4
C. neonatale NEC32	CRISPR	1559570	1559862	4	ATTTAAATACATCTCATGTTAATCTTAATC	3
	Cas cluster-TypeIB	3474401	3483231	8	Cas1_0_I-II-III-V, Cas2_0_I-II-III-V, Cas3_0_I, Cas4_0_I-II, Cas5_1_IB, Cas6_0_I-III, Cas7_3_IB, Cas8b_0_IB
	CRISPR	3501684	3502042	5	ATTTAAATACATCTCATGTTAATCTTAATC	4
C. neonatale NEC26	CRISPR	1559528	1559820	4	ATTTAAATACATCTCATGTTAATCTTAATC	3
	Cas cluster-TypeIB	3474308	3483138	8	Cas1_0_I-II-III-V, Cas2_0_I-II-III-V, Cas3_0_I, Cas4_0_I-II, Cas5_1_IB, Cas6_0_I-III, Cas7_3_IB, Cas8b_0_IB
	CRISPR	3501592	3501954	5	ATTTAAATACATCTCATGTTAATCTTAATC	4
C. neonatale C25	CRISPR	1559477	1559769	4	ATTTAAATACATCTCATGTTAATCTTAATC	3
	Cas cluster-TypeIB	3474517	3483347	8	Cas1_0_I-II-III-V, Cas2_0_I-II-III-V, Cas3_0_I, Cas4_0_I-II, Cas5_1_IB, Cas6_0_I-III, Cas7_3_IB, Cas8b_0_IB
	CRISPR	3501801	3502159	5	ATTTAAATACATCTCATGTTAATCTTAATC	4
C. neonatale NEC25	CRISPR	1559428	1559720	4	ATTTAAATACATCTCATGTTAATCTTAATC	4

## Sheet: Table S6.
	Table S6. Potential prophage elements in C. neonatale genomes.
	Region	Region Lenght (Kb)	Completeness	Score	# Total Proteins	Region position	Most common Phage (highest number of proteins in a phage most similar to those in the region)	GC %
C. neonatale CC3_PB	2	20.2	Intact	100	26	43385-63592	PHAGE_Bacter_Diva_NC_028788 (2)	27.56
	4	16.2	Intact	110	27	106967-123223	PHAGE_Clostr_phiCD146_NC_028958 (3)	28.9
	8	41.1	Intact	150	30	1268307-1309474	PHAGE_Clostr_phiCD6356_NC_015262 (10)	30.8
	11	40.3	Intact	150	40	2224867-2265188	PHAGE_Clostr_vB_CpeS_CP51_NC_021325 (14)	28.82
	12	39.1	Intact	150	59	2276404-2315522	PHAGE_Clostr_phiMMP01_NC_028883 (16)	29.82
	13	44.1	Intact	150	68	2379796-2423905	PHAGE_Vibrio_X29_NC_024369 (11)	29.03
	14	18.5	Intact	110	20	2440686-2459218	PHAGE_Clostr_phiCT19406C_NC_029006 (4)	30.19
C. neonatale LF22	3	52.8	Intact	140	47	2332257-2385109	PHAGE_Coryne_Lederberg_NC_048790 (5)	29.68
	5	62.1	Intact	110	88	3075020-3137135	PHAGE_Clostr_phyCT453A_NC_028991 (20)	28.83
	13	70.3	Intact	150	83	5189796-5260109	PHAGE_Clostr_phiCTC2B_NC_030951 (7)	28.42
	15	35.5	Intact	150	45	5312431-5348014	PHAGE_Clostr_phiCT19406C_NC_029006 (5)	27.37
	16	38.7	Intact	150	52	5347502-5386214	PHAGE_Faecal_FP_Epona_NC_047910 (21)	30.87
C. neonatale 250.09	1	56.6	Intact	150	48	757539-814237	PHAGE_Bacill_phIS3501_NC_019502 (6)	30.05
	4	27	Intact	150	41	3586456-3613501	PHAGE_Clostr_CDMH1_NC_024144 (16)	29.79
C. neonatale CB12	1	46	Intact	150	59	1103203-1149261	PHAGE_Clostr_phiCT19406C_NC_029006 (6)	29.15

## Sheet: Table S7
	Tables S7. Potential plasmid sequence elements of C. neonatale genomes.
	Sequences ID	Score of probability
Strain CC3_PB	unitig_7|quiver	0.9037662294423318
	unitig_9|quiver	0.8828102675392854
	unitig_6|quiver	1.0
	Sequence ID	Score of probability
	unitig_5|quiver	0.4543334557083812
	unitig_4|quiver	0.2169664124547017
	unitig_7|quiver	0.9037662294423318
Strain LF22	697600001	0.8837609355698364
	697600008	0.5637038021254216
	697600009	0.6003393729070553
	697600018	0.9286671582333832
	697600021	0.8382579413266714
	697600026	0.9999997720366531
	697600029	0.8576057792432081
	697600035	0.7996506788430464
	697600040	0.7979105471385456
	697600041	0.9122490212013578
	697600042	0.6718158860224563
	697600045	0.8044817211898719
	697600048	0.9053186524223524
	697600055	0.8386086034023628
	697600056	1.0
	697600057	0.7689997103419379
	697600059	0.6177338814516489
	697600065	0.5963979093624246
	697600071	0.6743805809118592
	697600076	0.7158339927489111
	697600081	0.5804695075156663
	697600083	0.6046221880946665
	697600086	0.9598502796670343
	697600091	0.639815210105754
	697600094	0.7975706795507853
	697600096	0.7234042998586178
	697600098	0.7780465153351146
	697600099	0.5104629065102873
	697600100	0.9161892432283205
	697600101	0.6996288447189567
	697600104	0.9987738561232241
	697600105	0.6088621440557955
	697600119	0.632441254363601
	697600122	0.7293149465853113
	697600136	0.9999936310941041
	697600139	0.5498927414640742
	697600142	0.8400112160366133
	697600152	0.6185647676999281
	697600154	0.9875662618743627
	697600157	0.7520646389976258
	697600160	0.6115104155994084
	697600162	0.663035924705978
	697600163	0.5004248977898788
	697600164	0.7751878104749665
	697600165	0.8689810469508031
	697600167	0.8300897697844419
	697600168	0.9358887984888505
	697600169	0.5412509750769421
	697600171	0.7308250269036611
	697600175	0.7767085723430113
	697600177	0.9236750141339277
	697600178	0.5470339282267558
	697600181	0.5420815221127402
	697600182	0.5067907297783522
	697600184	0.7176381748185238
	697600185	0.7138480384263372
	697600187	0.8533315771300539
	697600188	0.9653797484692329
	697600189	0.5012462754819343
	697600192	0.7818735692815758
	697600193	0.5690981788403393
	697600196	0.5007187517082852
	697600198	0.6965568484105246
	697600199	0.5413595039296843
	697600200	0.5444443689154636
	697600201	0.7903172343866778
	697600202	0.9729029025110032
	697600204	0.7594126886229112
	697600205	0.6418698655913985
	697600208	0.7444373951545497
	697600210	0.7597577099673323
	697600211	0.5486052966275008
	697600212	0.9970093557073479
	697600213	0.604226023717072
	697600214	0.8413098611184253
	697600215	0.781086722222981
	697600216	0.7206192777463265
	697600217	0.9261622316351918
	697600218	0.6163519229699153
	697600221	0.5244335671086469
	697600223	0.7420748801520138
	697600224	0.6370263418135927
	697600225	0.7381891011304342
	697600227	0.633753841900737
	697600229	0.4356510937388894
	697600230	0.6546830335210848
	697600232	0.5922710018374842
	697600233	0.5302752422999223
	697600238	0.7396952589071137
	697600240	0.914638408624558
	697600242	0.7466068315364857
	697600246	0.5371433153660652
	697600247	0.7495301095414927
	697600248	0.5210881217665368
	697600250	0.7349914610878312
	697600251	0.8375424721781687
	697600252	0.5785721883891922
	697600253	0.6056476675039248
	697600254	0.6499115169660815
	697600255	0.5873977131607802
	697600258	0.8682604834679298
	697600260	0.7402206557380377
	697600263	0.7257636560436983
	697600265	0.694847980317858
	697600269	0.6242405047844704
	697600270	0.5036644164754875
	697600271	0.7044788846341196
	697600273	0.9236732037671875
	697600274	0.627230696120095
	697600275	0.6055243181268891
	697600276	0.7975162235012727
	697600277	0.8284902035798741
	697600278	0.8701052680766721
	697600279	0.8301194898616193
	697600280	0.514731063650577
	697600281	0.5639655094641526
	697600284	0.6608362314345138
	697600285	0.5572777079613283
	697600286	0.5170797855346275
	Sequence ID	Score of probability
Strain CB12	697200001	0.9574084122280014
	697200006	0.9847466428772625
	697200014	0.5183367418074359
	697200016	0.6311212264126601
	697200032	0.6133647581336126
	697200033	0.9999999995561195
	697200043	0.9999971905438758
	697200055	0.6574878022965825
	697200063	0.657150348476893
	697200066	0.5077836076092243
	697200067	0.797190510888728
	697200069	0.8039823868304762
	697200073	0.6735122187086031
	697200076	0.773664898672768
	697200078	0.88967359737196
	697200080	0.6552148330876864
	697200081	0.6743886836031965
Plasmid identification elements was performed using PlasClass that assigns probabilities to sequences being classified as having a plasmid origin if the probability that it belongs to a plasmid class is > 0.5.

## Sheet: Table S8
Potential virulence factors of C. neonatale CB12 genome.
The virulence factors were identified using the virulence factor database VFDB ( ﻿blast settings were E < 1e-05 and an additional cut-off of 75% minimum alignement). (last accessed: 03.2021)
#NAME?
Label	Gene	Product	Vir Label	Ident %	OrderQ	OrderB	Vir Organism	Vir gene	VF Name	VF label	VF Classes	VF pathotype	VF structure	VF function	VF characteristic	VF mechanism	Eval	maxLrap	minLrap
CNEO_v1_390025	clpP	ATP-dependent Clp protease proteolytic subunit; Maxwell\'s demon	VFG000077	68.95	1	1	Listeria monocytogenes EGD-e	clpP	ClpP	VF0074	Defensive virulence factors,Stress protein	_	_	Serine protease involved in proteolysis and is required for growth under stress conditions	21.6 kDa protein belongs to a family of proteases highly conserved in prokaryotes and eukaryotes	_	5e-94	0.95	0.9596
CNEO_v1_430056	clpP	ATP-dependent Clp protease proteolytic subunit; Maxwell\'s demon	VFG000077	63.49	1	2	Listeria monocytogenes EGD-e	clpP	ClpP	VF0074	Defensive virulence factors,Stress protein	_	_	Serine protease involved in proteolysis and is required for growth under stress conditions	21.6 kDa protein belongs to a family of proteases highly conserved in prokaryotes and eukaryotes	_	3e-85	0.95455	0.97927
CNEO_v1_170201	spmH	glucose-1-phosphate cytidylyltransferase (sporulation)	VFG002377	59.3	1	1	Yersinia enterocolitica subsp. enterocolitica 8081	ddhA	O-antigen	VF0392	Nonspecific virulence factors,Other	_	_	LPS O antigen mutants were severely impaired in their ability to colonize the Peyer's patches and did not colonize spleen and liver. The absence of O antigen in the outer membrane affects the expression of other Yersinia virulence factors.	Y. enterocolitica O antigen expression is temperature regulated.	_	2e-113	0.90526	0.98851
CNEO_v1_50036	groEL	chaperonin large subunit	VFG001855	58.41	1	1	Legionella pneumophila subsp. pneumophila str. Philadelphia 1	htpB	Hsp60	VF0159	Offensive virulence factors,Adherence	_	_	Mediate a complement-independent attachment to mammalian and amoebal host cells	_	Specific receptors have not been identified	0	0.98364	1
CNEO_v1_170202	pseB	UDP-N-acetylglucosamine 4,6-dehydratase (inverting)	VFG012002	55.69	1	1	Campylobacter jejuni subsp. jejuni NCTC 11168	pseB	_	_	_	_	_	_	_	_	4e-124	1	1.01212
CNEO_v1_40014	clpC	class III stress response-related ATPase, AAA+ superfamily; Maxwell\'s demon	VFG000079	55.53	1	1	Listeria monocytogenes EGD-e	clpC	ClpC	VF0072	Defensive virulence factors,Stress protein	_	_	An ATPase promoting early escape form the phagosome of macrophages;ClpC is also required for adhesion and invasion, possibly by modulating the expression of InlA,InlB and ActA	27-kDa stress protein belongs to the Hsp100/Clp family; Regulation of Clp protease expression is mediated by CtsR, the product of the first gene in the ClpC operon	_	0	0.98171	0.99506
CNEO_v1_230061	mnaA	UDP-N-acetylmannosamine 2-epimerase	VFG001373	55.49	1	1	Streptococcus pneumoniae TIGR4	cps4I	Capsule	VF0144	Defensive virulence factors,Antiphagocytosis	_	_	Resistant to complement deposition and masks cell wall-associated complement from being recognized by the complement receptors on phagocytes	Ninety different capsule types have been identified. Each has a structurally distinct capsule, composed of repeating oligosaccharide units joined by glycosidic linkages	_	7e-145	0.95039	0.99726
CNEO_v1_500103	acpA	acyl carrier protein	VFG011430	54.41	1	1	Brucella melitensis bv. 1 str. 16M	acpXL	_	_	_	_	_	_	_	_	3e-21	0.87179	0.89474
CNEO_v1_90172	gtaB	UTP-glucose-1-phosphate uridylyltransferase	VFG000964	53.66	1	1	Streptococcus pyogenes M1 GAS	hasC	Hyaluronic acid capsule	VF0244	Defensive virulence factors,Antiphagocytosis,Offensive virulence factors,Adherence,Invasion	_	Composed of a polymer of hyaluronic acid containing repeating units of glucuronic acid and N-acetylglucosamine	GAS capsular hyaluronate is chemically quite similar to that found in human connective tissue. Thus, the capsule not only prevents phagocytosis by the usual route of discouraging C3b binding but makes the bacteria look like 'self' to the immune system; binds to CD44 to induce marked cytoskeletal rearragements manifested by membrane ruffling and disruption of intercellular junctions, thus promotes…	_	_	2e-104	0.94408	0.99308
CNEO_v1_490060	wbpD	UDP-2-acetamido-3-amino-2,3-dideoxy-D-glucuronate N-acetyltransferase	VFG000037	53.59	1	1	Bordetella pertussis Tohama I	bplB	LPS	VF0033	Defensive virulence factors,Endotoxin	_	_	Prevents clearance of the organism by host surfactant protein; confers protection to the bacterium from complement-mediated cell lysis	B. pertussis LPS lacks a repetitive O-antigen due to the deletion of the wbm cluster; two types, band A and B. The band A trisaccharide from B. pertussis 1414 is composed of N-acetyl-D-glucosamine (D-GlcNAc), 2,3-diacetamido-2,3-dideoxy-D-mannuronic acid (D-ManNAc3NAcA), and 2-acetamido-4-methylaminofucose (FucNAc4NMe); The B. pertussis bpl locus is required for the biosynthesis of trisaccharide …	_	1e-65	0.94271	0.94764
CNEO_v1_170154	fliP	component of the flagellar export machinery	VFG001915	53.53	1	1	Campylobacter jejuni subsp. jejuni NCTC 11168	fliP	Flagella	VF0114	Nonspecific virulence factors,Motility,Offensive virulence factors,Invasion,Phase variation,Chemotaxis	_	A single unsheathed flagellum that is present at each pole; Over 40 genes are involved in C. jejuni flagella biogenesis and assembly	Penetrating the mucus barrier; chemotaxis is also important for intestinal colonization;In the absence of a type III secretion system, the flagellar secretion apparatus appears to secrete several putative virulence proteins including FspA, FlaC and up to eight Cia proteins	Two different (approximately 59-kDa) flagellin subunits, FlaA and FlaB are subject to both antigenic variation and phase variation; The expression of FlaA and FlaB is controlled by different transcription factors, namely the alternative sigma28 (FlaA) and sigma54 (FlaB) transcription factors;post-translationally modified through O-linked glycosylation. The major modification are pseudaminic acid …	_	8e-84	0.9305	0.9877
CNEO_v1_170165	fliI	flagellar-specific ATPase subunit of export apparatus	VFG002144	53.39	1	1	Chlamydia trachomatis D/UW-3/CX	cdsN	TTSS	VF0344	Offensive virulence factors,Secretion system,Type III secretion system	_	_	Translocating different effectors into the host cell, depending on the phase of the developmental cycle	Type III secretion genes of Proteobacteria are usually tightly clustered in a pathogenicity island or on a plasmid, suggesting that they can be horizontally transferred as a unit. But chlamydial type III secretion loci are dispersed in at least three different chromosomal locations; The G+C contents of these loci, are similar to the overall G+C content of the genome, suggesting that the type III …	Chlamydial TTS effectors include translocated actin-recruiting phosphoprotein (Tarp), Ser/Thr protein kinase (Pkn5), negative regulator of TTS (CopN), inclusion membrane proteins IncA, IncB and IncC. The Tir-like effector protein Tarp might function as a receptor for an unidentified chlamydial intimin analog and mediate the recruitment of actin to the C. trachomatis inclusion. Tarp is activated u…	5e-156	1	1.00913
CNEO_v1_90175	_	Sugar transferase	VFG000032	53.37	1	1	Bordetella pertussis Tohama I	bplG	LPS	VF0033	Defensive virulence factors,Endotoxin	_	_	Prevents clearance of the organism by host surfactant protein; confers protection to the bacterium from complement-mediated cell lysis	B. pertussis LPS lacks a repetitive O-antigen due to the deletion of the wbm cluster; two types, band A and B. The band A trisaccharide from B. pertussis 1414 is composed of N-acetyl-D-glucosamine (D-GlcNAc), 2,3-diacetamido-2,3-dideoxy-D-mannuronic acid (D-ManNAc3NAcA), and 2-acetamido-4-methylaminofucose (FucNAc4NMe); The B. pertussis bpl locus is required for the biosynthesis of trisaccharide …	_	7e-65	0.9602	0.9797
CNEO_v1_530066	spsJ	dTDP-glucose 4,6-dehydratase	VFG013368	51.18	1	1	Haemophilus influenzae Rd KW20	rffG	_	_	_	_	_	_	_	_	5e-118	0.99705	1.00297
CNEO_v1_500127	uppS	undecaprenyl pyrophosphate synthase	VFG002190	51.06	1	1	Enterococcus faecalis V583	cpsA	Capsule	VF0361	Defensive virulence factors,Antiphagocytosis	_	_	Contributes to host immune evasion	The biosynthesis of capsular polysaccharides by E. faecalis is encoded by the csp operon, which includes 11 open reading frames (cpsA to cpsK ). However, only 7 open reading frames in the cps operon are essential for capsule production (cpsC, cpsD, cpsE, cpsG, cpsI, cpsJ , and cpsK); Previous genetic evidence demonstrated that E. faecalis isolates can be classified in 1 of 3 capsule operon polymo…	Masks bound C3 from detection on the surface of E. faecalis; masks lipoteichoic acid from detection	6e-78	0.86716	0.9252
CNEO_v1_340007	mgtB	Magnesium-transporting ATPase, P-type 1	VFG000574	50.85	1	1	Salmonella enterica subsp. enterica serovar Typhimurium str. LT2	mgtB	MgtBC	VF0106	Nonspecific virulence factors,Magnesium uptake	serovar typhimurium	_	MgtA and MgtB are not required for intracellular survival or for virulence, MgtC is essential for both functions	Hypothesized to be a magnesium transporter	_	0	0.97687	1.00453
CNEO_v1_170200	rfbG	CDP-glucose 4,6-dehydratase	VFG002376	50.72	1	1	Yersinia enterocolitica subsp. enterocolitica 8081	ddhB	O-antigen	VF0392	Nonspecific virulence factors,Other	_	_	LPS O antigen mutants were severely impaired in their ability to colonize the Peyer's patches and did not colonize spleen and liver. The absence of O antigen in the outer membrane affects the expression of other Yersinia virulence factors.	Y. enterocolitica O antigen expression is temperature regulated.	_	3e-117	0.97759	0.99714
CNEO_v1_190104	_	Peptidyl-prolyl cis-trans isomerase	VFG041304	50.62	1	1	Legionella pneumophila subsp. pneumophila str. Philadelphia 1	lirB	_	_	_	_	_	_	_	_	2e-41	0.70742	0.8617
CNEO_v1_100005	adhE	aldehyde-alcohol dehydrogenase	VFG006717	50.18	1	1	Listeria monocytogenes EGD-e	lap	Lap	VF0444	Offensive virulence factors,Adherence	_	_	Promotes bacterial adhesion to intestinal cells	Originally named surface protein p104, is a 104 kDa adhesion protein, present in every Listeria spp except L. grayi	Host cell receptor is Hsp60	0	0.97133	0.97806
CNEO_v1_390008	msrA	Peptide methionine sulfoxide reductase MsrA	VFG037100	49.02	1	2	Neisseria meningitidis MC58	msrA/B(pilB	MsrAB	VF0456	Defensive virulence factors,Stress protein	_	_	Repairs oxidized proteins	Methionine sulfoxide reductases (Msr) are enzymes that catalyze the reduction of free and protein-bound methionine sulfoxide (MetSO) back to Met. Two structurally unrelated classes of Msrs have been described so far. MsrAs are stereo specific toward the S isomer on the sulfur of the sulfoxide function, whereas MsrBs are specific toward the R isomer	_	8e-49	0.2931	0.96226
CNEO_v1_90181	_	UDP-N-acetylglucosamine 2-epimerase homolog	VFG000035	48.88	1	1	Bordetella pertussis Tohama I	bplD	LPS	VF0033	Defensive virulence factors,Endotoxin	_	_	Prevents clearance of the organism by host surfactant protein; confers protection to the bacterium from complement-mediated cell lysis	B. pertussis LPS lacks a repetitive O-antigen due to the deletion of the wbm cluster; two types, band A and B. The band A trisaccharide from B. pertussis 1414 is composed of N-acetyl-D-glucosamine (D-GlcNAc), 2,3-diacetamido-2,3-dideoxy-D-mannuronic acid (D-ManNAc3NAcA), and 2-acetamido-4-methylaminofucose (FucNAc4NMe); The B. pertussis bpl locus is required for the biosynthesis of trisaccharide …	_	3e-108	0.98343	1.00565
CNEO_v1_170003	pilT	Type IV pilus retractation ATPase PilT	VFG001223	48.65	1	1	Pseudomonas aeruginosa PAO1	pilT	Type IV pili	VF0082	Offensive virulence factors,Adherence,Twitching motility	_	_	Attaches to host cells, but not to mucin, causing a twitching motility that allows the bacteria to move along the cell surface; biofilm formation	PilA, B, C, D, E, F, M, N, O, P, Q, T, U, V, W, X, Y1, Y2, Z, and fimT, U. V are involved in the biogenesis and machanical function of pili, pilG, H, I, K, chpA, B, C, D, E, pilS, R, fimS, rpoN, algR, algU, and vfr are involved in transcriptional regulation and chemosensory pathways that control the expression or activity of the twitching motility of the pili	The C-terminal receptor-binding domain of pilin binds to asialoGM1 gangliosies on host cells. Generally, GM1 gangliosides contain a sialic acid moiety. P.aeruginosa produces a neuraminidase which removes sialic acid residues from the GM1 to form the asialoGM1, which is a better receptor for the pili; The asialoGM1 is present in increased abundance on the surface of cystic fibrosis respiratory epi…	1e-98	0.9569	0.96802
CNEO_v1_170180	pseI	Pseudaminic acid synthase	VFG012022	48.36	1	1	Campylobacter jejuni subsp. jejuni NCTC 11168	pseI	_	_	_	_	_	_	_	_	4e-104	0.95714	0.97668
CNEO_v1_520013	_	Gamma carbonic anhydrase family protein	VFG045340	48.03	1	1	Brucella melitensis bv. 1 str. 16M	ricA	RicA	VF0414	Defensive virulence factors,Intracellular survival	_	_	Specifically interacts with GDP bound form of Rab2. the RicA-Rab2 interaction may affect the maturation of the Brucella-containing vacuole in a way that slows intracellular replication, thereby contributing to the evasion of the innate immune system.	The secretion system functional for RicA secretion remains to be discovered	_	1e-51	0.86857	0.91566
CNEO_v1_500093	coaD	phosphopantetheine adenylyltransferase	VFG000320	47.97	1	1	Helicobacter pylori 26695	kdtB	LPS	VF0056	Defensive virulence factors,Endotoxin,Offensive virulence factors,Adherence	_	Under-phosphorylation and under-acylation of lipid A compared with enterobacterial lipid A; the average length of the fatty acid chains in H. pylori lipid A is longer (16 to 18 carbons) than in E. coli (12 to 14 carbons)	H. pylori LPS have much lower immunobiological activities than enterobacterial LPS, thus may prolong H. pylori infection for longer; mediates a lectin-like interaction with laminin, the binding may disrupt epithelial cell-basement membrane interactions contributing to the disruption of gastric mucosal integrity and the development of gastric leakiness associated with the bacterium	_	_	1e-46	0.93082	0.94268
CNEO_v1_130081	_	Peptidyl-prolyl cis-trans isomerase	VFG041304	47.17	1	2	Legionella pneumophila subsp. pneumophila str. Philadelphia 1	lirB	_	_	_	_	_	_	_	_	1e-36	0.84574	0.91379
CNEO_v1_300034	msrAB	Peptide methionine sulfoxide reductase MsrA / Peptide methionine sulfoxide reductase MsrB	VFG037100	47.06	1	1	Neisseria meningitidis MC58	msrA/B(pilB	MsrAB	VF0456	Defensive virulence factors,Stress protein	_	_	Repairs oxidized proteins	Methionine sulfoxide reductases (Msr) are enzymes that catalyze the reduction of free and protein-bound methionine sulfoxide (MetSO) back to Met. Two structurally unrelated classes of Msrs have been described so far. MsrAs are stereo specific toward the S isomer on the sulfur of the sulfoxide function, whereas MsrBs are specific toward the R isomer	_	3e-89	0.61877	1.01572
CNEO_v1_170217	fliY	flagellar motor switching and energizing phosphatase	VFG002018	46.88	1	1	Legionella pneumophila subsp. pneumophila str. Philadelphia 1	fliN	Flagella	VF0157	Nonspecific virulence factors,Motility	_	_	Not required for intracellular growth but enhance the invasion capacity	Flagella expression is associated with the cellular cycle in L. pneumophila, the bacteria are not motile while multiplying in host cells, but become motile in the later stages of the infection process	_	2e-24	0.24615	0.88073
CNEO_v1_500011	fabG	beta-ketoacyl-acyl carrier protein reductase	VFG005767	46.69	1	1	Streptococcus agalactiae 2603V/R	cylG	_	_	_	_	_	_	_	_	1e-65	0.98374	1.00833
CNEO_v1_330026	galE	UDP-glucose 4-epimerase	VFG002361	46.29	1	1	Yersinia enterocolitica subsp. enterocolitica 8081	galE	O-antigen	VF0392	Nonspecific virulence factors,Other	_	_	LPS O antigen mutants were severely impaired in their ability to colonize the Peyer's patches and did not colonize spleen and liver. The absence of O antigen in the outer membrane affects the expression of other Yersinia virulence factors.	Y. enterocolitica O antigen expression is temperature regulated.	_	4e-90	1.00298	1.02432
CNEO_v1_50009	rdgB	deoxyinosine/deoxyxanthosine triphosphate pyrophosphatase, promiscuous (subunit A)	VFG013265	45.27	1	1	Haemophilus influenzae Rd KW20	orfM	_	_	_	_	_	_	_	_	6e-41	0.99015	1.03077
CNEO_v1_90184	capD	Capsular polysaccharide biosynthesis protein CapD	VFG001300	45.05	1	1	Staphylococcus aureus subsp. aureus MW2	cap8D	Capsule	VF0003	Defensive virulence factors,Antiphagocytosis	_	_	Prevent phagocytosis	Produced by over 90% of Staphylococcus aureus strains. Two serotypes (5 and 8) predominate among clinical isolates of S. aureus from humans	_	1e-150	0.8629	0.88138
CNEO_v1_170187	_	Adenylylsulfate kinase	VFG001988	44.85	1	1	Campylobacter jejuni subsp. jejuni NCTC 11168	cysC	Capsule	VF0323	Offensive virulence factors,Adherence,Fimbrial structure	_	The capsule consists of repeating oligosaccharide units attached to a dipalmitoyl-glycerophosphate lipid anchor; The CPS is extensively substituted with variable O-methylphosphoramidate, methyl, ethanolamine, and N-glycerol groups	Play an important role in bacterial survival and persistance in the enviroment and evasion of host immune response; the presence of heptose residues in the capsule may be important for virulence. Heptose residues found in some cell surface-located glycoconjugates are required for adhesion	Major antigenic component of the classic Penner serotyping system; Variation in the capsule structure may caused by multiple mechanisms, such as exchange of capsular genes and entire clusters by horizontal transfer, gene duplication, deletion, fusion and the presence of homopolymeric G tracts in several cps genes	_	1e-44	0.97059	0.97633
CNEO_v1_500014	fabZ	beta-hydroxyacyl-[acyl carrier protein] dehydratase	VFG011399	44.12	1	1	Brucella melitensis bv. 1 str. 16M	fabZ	_	_	_	_	_	_	_	_	2e-32	0.78613	0.95775
CNEO_v1_40241	adh	NADPH-dependent butanol dehydrogenase	VFG006717	43.7	1	2	Listeria monocytogenes EGD-e	lap	Lap	VF0444	Offensive virulence factors,Adherence	_	_	Promotes bacterial adhesion to intestinal cells	Originally named surface protein p104, is a 104 kDa adhesion protein, present in every Listeria spp except L. grayi	Host cell receptor is Hsp60	7e-96	0.44919	1.00517
CNEO_v1_400107	_	protein of unknown function	VFG005767	43.42	1	4	Streptococcus agalactiae 2603V/R	cylG	_	_	_	_	_	_	_	_	6e-33	0.63333	1.00662
CNEO_v1_170107	_	Aspartyl-tRNA amidotransferase	VFG045566	43.15	1	1	Legionella pneumophila subsp. pneumophila str. Philadelphia 1	lpg2359	Dot/Icm	VF0156	Offensive virulence factors,Secretion system,Type IV secretion system	_	Majority of the dot/icm genes are predicted to encode membrane-associated proteins;DotA is an integral cytoplasmic membrane protein with 8 membrane-spanning domians; IcmK and IcmB proteins are on bacterial surface; IcmQ, IcmS, IcmR, IcmW located in the bacterial cytoplasm;IcmS, IcmW, IvgA are chaperons; IcmX are periplasmic protein; RalF structure: 1XSZ	Allows survival and growth in macrophages, prevent phagosome acifidication and lysosome fusion, essential for induction of apoptosis in human macrophages	14 genes share detecable homology to the tra/trb genes of col1b-P9 plasmid, a member of the IncI class of conjugal plasmids; the second type IV secretion apparatus lvh(Legionella vir homologs) system is poorly characterized. Its 11 genes are located on a genomic-island-like region. It might play a role in the efficiency of host cell infection by L. pneumophila grown at lower temperatures. However…	Assemble and activate a type IV secretion system in the bacterial membrane that exports plasmid and virulence factors to inhibit the phago-lysosome fusion and reprogram the Legionella-bearing vacuole; IcmS was shown to bind members of the SidE family (SidE, SdeA, SdeB, SdeC) and to be required for the export of SdeA; IcmW interacted with and was required for the translocation of additional Dot/Ic…	1e-36	0.97333	0.9932
CNEO_v1_400127	esiB	Secretory immunoglobulin A-binding protein EsiB	VFG010515	43.1	1	1	Legionella pneumophila subsp. pneumophila str. Philadelphia 1	lidL	_	_	_	_	_	_	_	_	5e-59	0.46869	0.87218
CNEO_v1_90112	_	MBOAT family protein	VFG000130	42.93	1	1	Pseudomonas aeruginosa PAO1	algI	Alginate	VF0091	Defensive virulence factors,Antiphagocytosis,Serum resistance	_	Alginate is a linear polymer of high molecular weight composed of the uronic acids <beta>-D-mannuronate and its C-5 epimer, <alpha>-L-guluronate, which are linked by <beta>-1,4 glycosidic bonds; The early steps in the biosynthesis of alginate to form GDP mannuronic acid require the products of algA and algC to convert fructose-6-phosphate to GDP-mannose and then require the product of algD to con…	Allows the bacteria form biofilm; contributes to the persistence of the bacteria in the CF lung: act as an adhesin, preventing the bacteria from being expelled from the lung, and alginate slime layer makes it more difficult for phagocytes to ingest and kill the bacteria	Alginate production is frequently referred to as mucoidy because colonies producing alginate have a wet glistening (mucoid) appearance, which is very different from that of colonies not producing alginate; most of the alginate biosynthetic genes are clustered in the algD operon; Alginate production is highly regulated. Regulatory genes are located in two areas far removed from the biosynthetic ge…	_	2e-107	775	0.85021
CNEO_v1_170153	fliQ	component of the flagellar export machinery	VFG006667	42.53	1	1	Helicobacter pylori 26695	fliQ	_	_	_	_	_	_	_	_	4e-16	0.97753	0.98864
CNEO_v1_170193	wecC	UDP-N-acetyl-D-mannosamine dehydrogenase	VFG001311	41.83	1	1	Staphylococcus aureus subsp. aureus MW2	cap8O	Capsule	VF0003	Defensive virulence factors,Antiphagocytosis	_	_	Prevent phagocytosis	Produced by over 90% of Staphylococcus aureus strains. Two serotypes (5 and 8) predominate among clinical isolates of S. aureus from humans	_	9e-115	0.9619	0.98537
CNEO_v1_170151	flhA	component of the flagellar export machinery	VFG001263	41.78	1	1	Pseudomonas aeruginosa PAO1	flhA	Flagella	VF0273	Offensive virulence factors,Adherence,Nonspecific virulence factors,Motility	_	_	Swimming motility; play a role in biofilm formation and other pathogenic adaptations	_	_	0	0.95474	0.98253
CNEO_v1_90176	_	Glycosyltransferase WbuB	VFG000034	41.46	1	1	Bordetella pertussis Tohama I	bplE	LPS	VF0033	Defensive virulence factors,Endotoxin	_	_	Prevents clearance of the organism by host surfactant protein; confers protection to the bacterium from complement-mediated cell lysis	B. pertussis LPS lacks a repetitive O-antigen due to the deletion of the wbm cluster; two types, band A and B. The band A trisaccharide from B. pertussis 1414 is composed of N-acetyl-D-glucosamine (D-GlcNAc), 2,3-diacetamido-2,3-dideoxy-D-mannuronic acid (D-ManNAc3NAcA), and 2-acetamido-4-methylaminofucose (FucNAc4NMe); The B. pertussis bpl locus is required for the biosynthesis of trisaccharide …	_	3e-115	0.97852	1.00985
CNEO_v1_490061	degT	Pleiotropic regulatory protein	VFG000036	41.13	1	1	Bordetella pertussis Tohama I	bplC	LPS	VF0033	Defensive virulence factors,Endotoxin	_	_	Prevents clearance of the organism by host surfactant protein; confers protection to the bacterium from complement-mediated cell lysis	B. pertussis LPS lacks a repetitive O-antigen due to the deletion of the wbm cluster; two types, band A and B. The band A trisaccharide from B. pertussis 1414 is composed of N-acetyl-D-glucosamine (D-GlcNAc), 2,3-diacetamido-2,3-dideoxy-D-mannuronic acid (D-ManNAc3NAcA), and 2-acetamido-4-methylaminofucose (FucNAc4NMe); The B. pertussis bpl locus is required for the biosynthesis of trisaccharide …	_	3e-94	0.98731	1.06284
CNEO_v1_260110	cbh	Conjugated bile acid hydrolase	VFG002162	41.09	1	1	Listeria monocytogenes EGD-e	bsh	BSH	VF0350	Defensive virulence factors,Bile resistance	_	_	Involved in resisting the acute toxicity of bile and bile salts, important for intestinal persistence of L. monocytogenes	The bsh gene is positively regulated by the central listerial virulence regulator PrfA in vivo	Bile salts are the end products of the cholesterol metabolism in the liver and are stored in the gall bladder and released into the duodenum, helping fat digestion. In addition, bile salts are known to have antimicrobial activity since they are amphipathic molecules which can attack and degrade lipid membranes. BSH can transform and inactive the bile salts by catalyzing the hydrolysis of the amid…	1e-81	1.00608	1.01846
CNEO_v1_130025	ykoT	putative glycosyltransferase	VFG000670	40.91	1	2	Shigella flexneri 2a str. 301	gtrB	LPS	VF0124	Defensive virulence factors,Endotoxin	_	_	Required for resistance to host defence and for the intracellular spread, but not for bacterial invasion	Composed of the O-antigen, core polysaccharides and lipid A; the genes involved in the biosynthesis of the basic O-antigen are located in the rfb/rfc loci; O-antigen modification is associated with temperate bacteriophages. Four different serotype-converting phages have been found: SfII, Sf6, SfV and SfX, which are involved in conversion of a serotype Y stain to serotypes 2a, 3b, 5a and X, respec…	_	3e-63	0.9595	0.99676
CNEO_v1_530080	ykoT	putative glycosyltransferase	VFG000670	40.65	1	1	Shigella flexneri 2a str. 301	gtrB	LPS	VF0124	Defensive virulence factors,Endotoxin	_	_	Required for resistance to host defence and for the intracellular spread, but not for bacterial invasion	Composed of the O-antigen, core polysaccharides and lipid A; the genes involved in the biosynthesis of the basic O-antigen are located in the rfb/rfc loci; O-antigen modification is associated with temperate bacteriophages. Four different serotype-converting phages have been found: SfII, Sf6, SfV and SfX, which are involved in conversion of a serotype Y stain to serotypes 2a, 3b, 5a and X, respec…	_	8e-65	0.98413	1.00324
CNEO_v1_170149	_	Flagellar synthesis regulator FleN	VFG043350	40.52	1	1	Legionella pneumophila subsp. pneumophila str. Philadelphia 1	fleN	_	_	_	_	_	_	_	_	3e-65	0.91186	0.9308
CNEO_v1_400161	_	protein of unknown function	VFG045470	40.48	1	2	Enterococcus faecalis str. MMH594	cylR2	Cytolysin	VF0356	Offensive virulence factors,Toxin,Membrane-damaging,Pore-forming,Hemolysin/bacteriocin	_	Comprised of two nonidentical peptide subunits: CylLL(the long subunit) and CylLS (the short subunit), both of which are required for lytic activity;CylLL and CylLS are ribosomally synthesized as 68- and 63-amino-acid precursors, respectively, and then are posttranslationally modified by the CylM;The modified peptides are then proteolytically cleaved and secreted from the cell by CylB. CylB funct…	Capable of lysing erythrocytes, polymorphonuclear leukocytes and macrophages, as well as a broad range of gram-positive bacteria	Production and activation of cytolysin involves the products of a complex operon of eight genes and that this operon can be located on either pheromone-responsive plasmids or on the chromosome within a pathogenicity island;most of this gene locus is absent in E. faecalis V583 due to a 17-kbp deletion;Cytolysin expression is regulated by one of the subunits (CylLS'') through a quorum-sensing autoi…	_	0.00002	0.63636	0.93333
CNEO_v1_220098	_	Flagellar motor rotation protein MotA	VFG014707	40.24	1	1	Pseudomonas aeruginosa PAO1	motC	_	_	_	_	_	_	_	_	2e-53	0.9572	1
CNEO_v1_370014	fhuC	ferrichrome ABC transporter (ATP-binding protein)	VFG000925	40.08	1	1	Escherichia coli CFT073	fepC	Enterobactin	VF0228	Nonspecific virulence factors,Iron uptake system,Siderophore	UPEC	A 669-kDa catecholate (which contain catechol rings) that is synthesized by E. coli and S. typhiumurium; Ferric enterobactin receptor FepA is a 724-residue integral outer membrane protein that transports ferric enterobactin into the periplasm; crystal structure of FepA: 1FEP	Iron uptake: the siderophore enterobactin imported through the FepA receptor and the FepBCDG system	An extremely effective iron chelator, with a formation constant for the iron complex of 1049. Fe3+ is coordinated by six catechol oxygens to form a metal chelate with a net negative charge of three	_	2e-75	0.92989	0.96923
Strain CC3_PB
Label	Gene	Product	Vir Label	Ident %	OrderQ	OrderB	Vir Organism	Vir gene	VF Name	VF label	VF Classes	VF pathotype	VF structure	VF function	VF characteristic	VF mechanism	Eval	maxLrap	minLrap
CNEO_v1_44010	clpP	ATP-dependent Clp protease proteolytic subunit; Maxwell's demon	VFG000077	68.95	1	1	Listeria monocytogenes EGD-e	clpP	ClpP	VF0074	Defensive virulence factors,Stress protein	_	_	Serine protease involved in proteolysis and is required for growth under stress conditions	21.6 kDa protein belongs to a family of proteases highly conserved in prokaryotes and eukaryotes	_	5e-94	0.95	0.9596
CNEO_v1_42834	clpP	ATP-dependent Clp protease proteolytic subunit; Maxwell's demon	VFG000077	63.49	1	2	Listeria monocytogenes EGD-e	clpP	ClpP	VF0074	Defensive virulence factors,Stress protein	_	_	Serine protease involved in proteolysis and is required for growth under stress conditions	21.6 kDa protein belongs to a family of proteases highly conserved in prokaryotes and eukaryotes	_	3e-85	0.95455	0.97927
CNEO_v1_40839	groEL	chaperonin large subunit	VFG001855	58.41	1	1	Legionella pneumophila subsp. pneumophila str. Philadelphia 1	htpB	Hsp60	VF0159	Offensive virulence factors,Adherence	_	_	Mediate a complement-independent attachment to mammalian and amoebal host cells	_	Specific receptors have not been identified	0	0.98364	1
CNEO_v1_40482	clpC	class III stress response-related ATPase, AAA+ superfamily; Maxwell's demon	VFG000079	55.53	1	1	Listeria monocytogenes EGD-e	clpC	ClpC	VF0072	Defensive virulence factors,Stress protein	_	_	An ATPase promoting early escape form the phagosome of macrophages;ClpC is also required for adhesion and invasion, possibly by modulating the expression of InlA,InlB and ActA	27-kDa stress protein belongs to the Hsp100/Clp family; Regulation of Clp protease expression is mediated by CtsR, the product of the first gene in the ClpC operon	_	0	0.98171	0.99506
CNEO_v1_45283	mnaA	UDP-N-acetylmannosamine 2-epimerase	VFG001373	55.49	1	1	Streptococcus pneumoniae TIGR4	cps4I	Capsule	VF0144	Defensive virulence factors,Antiphagocytosis	_	_	Resistant to complement deposition and masks cell wall-associated complement from being recognized by the complement receptors on phagocytes	Ninety different capsule types have been identified. Each has a structurally distinct capsule, composed of repeating oligosaccharide units joined by glycosidic linkages	_	7e-145	0.95039	0.99726
CNEO_v1_41714	pseB	UDP-N-acetylglucosamine 4,6-dehydratase (inverting)	VFG012002	55.22	1	1	Campylobacter jejuni subsp. jejuni NCTC 11168	pseB	_	_	_	_	_	_	_	_	2e-124	1	1.00299
CNEO_v1_42448	acpA	acyl carrier protein	VFG011430	54.41	1	1	Brucella melitensis bv. 1 str. 16M	acpXL	_	_	_	_	_	_	_	_	3e-21	0.87179	0.89474
CNEO_v1_41759	fliP	component of the flagellar export machinery	VFG001915	53.94	1	1	Campylobacter jejuni subsp. jejuni NCTC 11168	fliP	Flagella	VF0114	Nonspecific virulence factors,Motility,Offensive virulence factors,Invasion,Phase variation,Chemotaxis	_	A single unsheathed flagellum that is present at each pole; Over 40 genes are involved in C. jejuni flagella biogenesis and assembly	Penetrating the mucus barrier; chemotaxis is also important for intestinal colonization;In the absence of a type III secretion system, the flagellar secretion apparatus appears to secrete several putative virulence proteins including FspA, FlaC and up to eight Cia proteins	Two different (approximately 59-kDa) flagellin subunits, FlaA and FlaB are subject to both antigenic variation and phase variation; The expression of FlaA and FlaB is controlled by different transcription factors, namely the alternative sigma28 (FlaA) and sigma54 (FlaB) transcription factors;post-translationally modified through O-linked glycosylation. The major modification are pseudaminic acid …	_	1e-83	0.9305	0.9877
CNEO_v1_41363	wcaJ	UDP-glucose:undecaprenyl-phosphate glucose-1-phosphate transferase	VFG000032	53.89	1	1	Bordetella pertussis Tohama I	bplG	LPS	VF0033	Defensive virulence factors,Endotoxin	_	_	Prevents clearance of the organism by host surfactant protein; confers protection to the bacterium from complement-mediated cell lysis	B. pertussis LPS lacks a repetitive O-antigen due to the deletion of the wbm cluster; two types, band A and B. The band A trisaccharide from B. pertussis 1414 is composed of N-acetyl-D-glucosamine (D-GlcNAc), 2,3-diacetamido-2,3-dideoxy-D-mannuronic acid (D-ManNAc3NAcA), and 2-acetamido-4-methylaminofucose (FucNAc4NMe); The B. pertussis bpl locus is required for the biosynthesis of trisaccharide …	_	1e-65	0.9602	0.9797
CNEO_v1_41366	gtaB	UTP-glucose-1-phosphate uridylyltransferase	VFG000964	53.66	1	1	Streptococcus pyogenes M1 GAS	hasC	Hyaluronic acid capsule	VF0244	Defensive virulence factors,Antiphagocytosis,Offensive virulence factors,Adherence,Invasion	_	Composed of a polymer of hyaluronic acid containing repeating units of glucuronic acid and N-acetylglucosamine	GAS capsular hyaluronate is chemically quite similar to that found in human connective tissue. Thus, the capsule not only prevents phagocytosis by the usual route of discouraging C3b binding but makes the bacteria look like 'self' to the immune system; binds to CD44 to induce marked cytoskeletal rearragements manifested by membrane ruffling and disruption of intercellular junctions, thus promotes…	_	_	2e-104	0.94408	0.99308
CNEO_v1_41747	fliI	flagellar-specific ATPase subunit of export apparatus	VFG002144	53.39	1	1	Chlamydia trachomatis D/UW-3/CX	cdsN	TTSS	VF0344	Offensive virulence factors,Secretion system,Type III secretion system	_	_	Translocating different effectors into the host cell, depending on the phase of the developmental cycle	Type III secretion genes of Proteobacteria are usually tightly clustered in a pathogenicity island or on a plasmid, suggesting that they can be horizontally transferred as a unit. But chlamydial type III secretion loci are dispersed in at least three different chromosomal locations; The G+C contents of these loci, are similar to the overall G+C content of the genome, suggesting that the type III …	Chlamydial TTS effectors include translocated actin-recruiting phosphoprotein (Tarp), Ser/Thr protein kinase (Pkn5), negative regulator of TTS (CopN), inclusion membrane proteins IncA, IncB and IncC. The Tir-like effector protein Tarp might function as a receptor for an unidentified chlamydial intimin analog and mediate the recruitment of actin to the C. trachomatis inclusion. Tarp is activated u…	8e-155	1	1.00913
CNEO_v1_40987	wbpD	UDP-2-acetamido-3-amino-2,3-dideoxy-D-glucuronate N-acetyltransferase	VFG000037	53.04	1	1	Bordetella pertussis Tohama I	bplB	LPS	VF0033	Defensive virulence factors,Endotoxin	_	_	Prevents clearance of the organism by host surfactant protein; confers protection to the bacterium from complement-mediated cell lysis	B. pertussis LPS lacks a repetitive O-antigen due to the deletion of the wbm cluster; two types, band A and B. The band A trisaccharide from B. pertussis 1414 is composed of N-acetyl-D-glucosamine (D-GlcNAc), 2,3-diacetamido-2,3-dideoxy-D-mannuronic acid (D-ManNAc3NAcA), and 2-acetamido-4-methylaminofucose (FucNAc4NMe); The B. pertussis bpl locus is required for the biosynthesis of trisaccharide …	_	2e-65	0.94271	0.94764
CNEO_v1_42476	uppS	undecaprenyl pyrophosphate synthase	VFG002190	51.06	1	1	Enterococcus faecalis V583	cpsA	Capsule	VF0361	Defensive virulence factors,Antiphagocytosis	_	_	Contributes to host immune evasion	The biosynthesis of capsular polysaccharides by E. faecalis is encoded by the csp operon, which includes 11 open reading frames (cpsA to cpsK ). However, only 7 open reading frames in the cps operon are essential for capsule production (cpsC, cpsD, cpsE, cpsG, cpsI, cpsJ , and cpsK); Previous genetic evidence demonstrated that E. faecalis isolates can be classified in 1 of 3 capsule operon polymo…	Masks bound C3 from detection on the surface of E. faecalis; masks lipoteichoic acid from detection	6e-78	0.86716	0.9252
CNEO_v1_41183	spsJ	dTDP-glucose 4,6-dehydratase	VFG013368	50.89	1	1	Haemophilus influenzae Rd KW20	rffG	_	_	_	_	_	_	_	_	9e-116	0.99705	1.00297
CNEO_v1_44786	mgtB	Magnesium-transporting ATPase, P-type 1	VFG000574	50.85	1	1	Salmonella enterica subsp. enterica serovar Typhimurium str. LT2	mgtB	MgtBC	VF0106	Nonspecific virulence factors,Magnesium uptake	serovar typhimurium	_	MgtA and MgtB are not required for intracellular survival or for virulence, MgtC is essential for both functions	Hypothesized to be a magnesium transporter	_	0	0.97687	1.00453
CNEO_v1_43537	adhE	aldehyde-alcohol dehydrogenase	VFG006717	50.3	1	1	Listeria monocytogenes EGD-e	lap	Lap	VF0444	Offensive virulence factors,Adherence	_	_	Promotes bacterial adhesion to intestinal cells	Originally named surface protein p104, is a 104 kDa adhesion protein, present in every Listeria spp except L. grayi	Host cell receptor is Hsp60	0	0.96032	0.97806
CNEO_v1_44898	_	Peptidyl-prolyl cis-trans isomerase	VFG041304	49.69	1	1	Legionella pneumophila subsp. pneumophila str. Philadelphia 1	lirB	_	_	_	_	_	_	_	_	2e-40	0.70614	0.85638
CNEO_v1_41358	_	UDP-N-acetylglucosamine 2-epimerase homolog	VFG000035	48.88	1	1	Bordetella pertussis Tohama I	bplD	LPS	VF0033	Defensive virulence factors,Endotoxin	_	_	Prevents clearance of the organism by host surfactant protein; confers protection to the bacterium from complement-mediated cell lysis	B. pertussis LPS lacks a repetitive O-antigen due to the deletion of the wbm cluster; two types, band A and B. The band A trisaccharide from B. pertussis 1414 is composed of N-acetyl-D-glucosamine (D-GlcNAc), 2,3-diacetamido-2,3-dideoxy-D-mannuronic acid (D-ManNAc3NAcA), and 2-acetamido-4-methylaminofucose (FucNAc4NMe); The B. pertussis bpl locus is required for the biosynthesis of trisaccharide …	_	3e-108	0.98343	1.00565
CNEO_v1_41731	pseI	Pseudaminic acid synthase	VFG012022	48.66	1	1	Campylobacter jejuni subsp. jejuni NCTC 11168	pseI	_	_	_	_	_	_	_	_	4e-104	0.95714	0.97668
CNEO_v1_44031	msrA	Peptide methionine sulfoxide reductase MsrA	VFG037100	48.37	1	2	Neisseria meningitidis MC58	msrA/B(pilB	MsrAB	VF0456	Defensive virulence factors,Stress protein	_	_	Repairs oxidized proteins	Methionine sulfoxide reductases (Msr) are enzymes that catalyze the reduction of free and protein-bound methionine sulfoxide (MetSO) back to Met. Two structurally unrelated classes of Msrs have been described so far. MsrAs are stereo specific toward the S isomer on the sulfur of the sulfoxide function, whereas MsrBs are specific toward the R isomer	_	2e-48	0.2931	0.96226
CNEO_v1_41987	pilT	Type IV pilus retractation ATPase PilT	VFG001223	48.35	1	1	Pseudomonas aeruginosa PAO1	pilT	Type IV pili	VF0082	Offensive virulence factors,Adherence,Twitching motility	_	_	Attaches to host cells, but not to mucin, causing a twitching motility that allows the bacteria to move along the cell surface; biofilm formation	PilA, B, C, D, E, F, M, N, O, P, Q, T, U, V, W, X, Y1, Y2, Z, and fimT, U. V are involved in the biogenesis and machanical function of pili, pilG, H, I, K, chpA, B, C, D, E, pilS, R, fimS, rpoN, algR, algU, and vfr are involved in transcriptional regulation and chemosensory pathways that control the expression or activity of the twitching motility of the pili	The C-terminal receptor-binding domain of pilin binds to asialoGM1 gangliosies on host cells. Generally, GM1 gangliosides contain a sialic acid moiety. P.aeruginosa produces a neuraminidase which removes sialic acid residues from the GM1 to form the asialoGM1, which is a better receptor for the pili; The asialoGM1 is present in increased abundance on the surface of cystic fibrosis respiratory epi…	8e-98	0.9569	0.96802
CNEO_v1_42679	_	Putative ABC transporter ATP-binding protein	VFG013248	48.21	1	20	Haemophilus influenzae Rd KW20	msbA	_	_	_	_	_	_	_	_	9e-63	0.3816	0.96552
CNEO_v1_42268	yrdA	Carbonic anhydrase	VFG045340	48.03	1	1	Brucella melitensis bv. 1 str. 16M	ricA	RicA	VF0414	Defensive virulence factors,Intracellular survival	_	_	Specifically interacts with GDP bound form of Rab2. the RicA-Rab2 interaction may affect the maturation of the Brucella-containing vacuole in a way that slows intracellular replication, thereby contributing to the evasion of the innate immune system.	The secretion system functional for RicA secretion remains to be discovered	_	1e-51	0.86857	0.91566
CNEO_v1_42438	coaD	phosphopantetheine adenylyltransferase	VFG000320	47.97	1	1	Helicobacter pylori 26695	kdtB	LPS	VF0056	Defensive virulence factors,Endotoxin,Offensive virulence factors,Adherence	_	Under-phosphorylation and under-acylation of lipid A compared with enterobacterial lipid A; the average length of the fatty acid chains in H. pylori lipid A is longer (16 to 18 carbons) than in E. coli (12 to 14 carbons)	H. pylori LPS have much lower immunobiological activities than enterobacterial LPS, thus may prolong H. pylori infection for longer; mediates a lectin-like interaction with laminin, the binding may disrupt epithelial cell-basement membrane interactions contributing to the disruption of gastric mucosal integrity and the development of gastric leakiness associated with the bacterium	_	_	1e-46	0.93082	0.94268
CNEO_v1_43593	hepA	Heterocyst differentiation ATP-binding protein HepA	VFG000841	47.79	1	14	Escherichia coli O157:H7 str. EDL933	hlyB	Hemolysin	VF0207	Offensive virulence factors,Toxin,Membrane-damaging,Pore-forming,RTX toxin	EHEC	Pro-HlyA is activated in the cytoplasm to the hemolytically active form by HlyC, a fatty acid acyltransferase; C-terminal peptide Trp914-Arg936 is a major receptor-binding region; the HlyA export machinery consists of two specific inner mambrane (IM) proteins: HlyB, HlyD, and TolC, a multifunctional protein located in the outer membrane (OM); HlyB is inserted in the IM by eight hydrophobic <alpha…	Cytotoxic to many types of cells: erythrocytes, granulocytes, monocytes, endothelial cells and renal epithelial cells; stimulating the release of IL-1<beta> and TNF	Best-characterized RTX protein secreted by a type I secretion system: the structural gene encoding the hemolysin (hylA) is part of an operon that also encodes a dedicated export system (HylB and HylD comprising a type I secretion system) and a toxin modifying enzyme (HylC). The HylC protein is responsible for acylation of HylA, resulting in toxin activation; The hyl operon is found on a plasmid o…	HylA frist binds a receptor on the cell surface, a <beta>2-integrin in leukocytes or glycophorin in red blood cells, then becomes inserted in the cell membrane. Calcium binding to the glycine-rich repeats is essential for toxin activity	9e-59	0.32011	0.98261
CNEO_v1_41176	_	Undecaprenyl-phosphate galactosephosphotransferase	VFG000032	47.22	1	3	Bordetella pertussis Tohama I	bplG	LPS	VF0033	Defensive virulence factors,Endotoxin	_	_	Prevents clearance of the organism by host surfactant protein; confers protection to the bacterium from complement-mediated cell lysis	B. pertussis LPS lacks a repetitive O-antigen due to the deletion of the wbm cluster; two types, band A and B. The band A trisaccharide from B. pertussis 1414 is composed of N-acetyl-D-glucosamine (D-GlcNAc), 2,3-diacetamido-2,3-dideoxy-D-mannuronic acid (D-ManNAc3NAcA), and 2-acetamido-4-methylaminofucose (FucNAc4NMe); The B. pertussis bpl locus is required for the biosynthesis of trisaccharide …	_	0.00003	0.18274	0.8
CNEO_v1_41195	algI	putative alginate O-acetylase AlgI	VFG000130	47.22	1	1	Pseudomonas aeruginosa PAO1	algI	Alginate	VF0091	Defensive virulence factors,Antiphagocytosis,Serum resistance	_	Alginate is a linear polymer of high molecular weight composed of the uronic acids <beta>-D-mannuronate and its C-5 epimer, <alpha>-L-guluronate, which are linked by <beta>-1,4 glycosidic bonds; The early steps in the biosynthesis of alginate to form GDP mannuronic acid require the products of algA and algC to convert fructose-6-phosphate to GDP-mannose and then require the product of algD to con…	Allows the bacteria form biofilm; contributes to the persistence of the bacteria in the CF lung: act as an adhesin, preventing the bacteria from being expelled from the lung, and alginate slime layer makes it more difficult for phagocytes to ingest and kill the bacteria	Alginate production is frequently referred to as mucoidy because colonies producing alginate have a wet glistening (mucoid) appearance, which is very different from that of colonies not producing alginate; most of the alginate biosynthetic genes are clustered in the algD operon; Alginate production is highly regulated. Regulatory genes are located in two areas far removed from the biosynthetic ge…	_	3e-117	0.76154	0.84076
CNEO_v1_40349	_	Peptidyl-prolyl cis-trans isomerase	VFG041304	47.17	1	2	Legionella pneumophila subsp. pneumophila str. Philadelphia 1	lirB	_	_	_	_	_	_	_	_	1e-36	0.84574	0.91379
CNEO_v1_42616	msrAB	Peptide methionine sulfoxide reductase MsrA / Peptide methionine sulfoxide reductase MsrB	VFG037100	47.04	1	1	Neisseria meningitidis MC58	msrA/B(pilB	MsrAB	VF0456	Defensive virulence factors,Stress protein	_	_	Repairs oxidized proteins	Methionine sulfoxide reductases (Msr) are enzymes that catalyze the reduction of free and protein-bound methionine sulfoxide (MetSO) back to Met. Two structurally unrelated classes of Msrs have been described so far. MsrAs are stereo specific toward the S isomer on the sulfur of the sulfoxide function, whereas MsrBs are specific toward the R isomer	_	9e-90	0.61494	1.00943
CNEO_v1_41072	_	Flavin reductase	VFG002374	46.88	1	7	Yersinia enterocolitica subsp. enterocolitica 8081	prt	O-antigen	VF0392	Nonspecific virulence factors,Other	_	_	LPS O antigen mutants were severely impaired in their ability to colonize the Peyer's patches and did not colonize spleen and liver. The absence of O antigen in the outer membrane affects the expression of other Yersinia virulence factors.	Y. enterocolitica O antigen expression is temperature regulated.	_	0.01	0.10959	0.82051
CNEO_v1_10186	_	protein of unknown function	VFG000366	46.88	1	25	Yersinia pestis CO92	ybtQ	Yersiniabactin	VF0136	Nonspecific virulence factors,Iron uptake system,Siderophore	_	Yeriniabactin belongs to a small sub-group of phenolate siderophores and has an affinity for ferric iron (KD=4 x 10-36) much higher than for ferrous iron.	FyuA/Psn-Irp system uses yersiniabactin, a siderophore that can remove iron from a number of mammalian proteins, due to its extremely high affinity for ferric iron	One of the major differences between low- and high-pathogenicity Yersinia lies in their ability to capture the iron molecules necessary for their systemic dissemination in the host	YbtA is an AraC-like regulator required for transcription of fyuA/psn, irp2 and ybtP, also downregulate its own transcription; In the presence of iron, Fur, a cytosolic protein that on binding ferrous iron changes conformation and binds DNA at a specific site called a Fur box, thus preventing transcription, downregulates transcription of fyuA/psn, irp2 and other iron-regulated genes	1e-24	0.16	0.85714
CNEO_v1_40572	_	XRE family transcriptional regulator	VFG045470	46.43	1	1	Enterococcus faecalis str. MMH594	cylR2	Cytolysin	VF0356	Offensive virulence factors,Toxin,Membrane-damaging,Pore-forming,Hemolysin/bacteriocin	_	Comprised of two nonidentical peptide subunits: CylLL(the long subunit) and CylLS (the short subunit), both of which are required for lytic activity;CylLL and CylLS are ribosomally synthesized as 68- and 63-amino-acid precursors, respectively, and then are posttranslationally modified by the CylM;The modified peptides are then proteolytically cleaved and secreted from the cell by CylB. CylB funct…	Capable of lysing erythrocytes, polymorphonuclear leukocytes and macrophages, as well as a broad range of gram-positive bacteria	Production and activation of cytolysin involves the products of a complex operon of eight genes and that this operon can be located on either pheromone-responsive plasmids or on the chromosome within a pathogenicity island;most of this gene locus is absent in E. faecalis V583 due to a 17-kbp deletion;Cytolysin expression is regulated by one of the subunits (CylLS'') through a quorum-sensing autoi…	_	0.0000009	0.33939	0.84848
CNEO_v1_40727	_	protein of unknown function	VFG013248	46.41	1	22	Haemophilus influenzae Rd KW20	msbA	_	_	_	_	_	_	_	_	7e-60	0.35605	0.94144
CNEO_v1_41607	galE	UDP-glucose 4-epimerase	VFG002361	46.29	1	1	Yersinia enterocolitica subsp. enterocolitica 8081	galE	O-antigen	VF0392	Nonspecific virulence factors,Other	_	_	LPS O antigen mutants were severely impaired in their ability to colonize the Peyer's patches and did not colonize spleen and liver. The absence of O antigen in the outer membrane affects the expression of other Yersinia virulence factors.	Y. enterocolitica O antigen expression is temperature regulated.	_	3e-90	1.00298	1.02432
CNEO_v1_42352	fabG	beta-ketoacyl-acyl carrier protein reductase	VFG005767	46.28	1	1	Streptococcus agalactiae 2603V/R	cylG	_	_	_	_	_	_	_	_	1e-65	0.98374	1.00833
CNEO_v1_41698	fliY	flagellar motor switching and energizing phosphatase	VFG002018	46.24	1	1	Legionella pneumophila subsp. pneumophila str. Philadelphia 1	fliN	Flagella	VF0157	Nonspecific virulence factors,Motility	_	_	Not required for intracellular growth but enhance the invasion capacity	Flagella expression is associated with the cellular cycle in L. pneumophila, the bacteria are not motile while multiplying in host cells, but become motile in the later stages of the infection process	_	2e-24	0.23907	0.85321
CNEO_v1_43259	_	RNA polymerase sigma-54 factor RpoN	VFG001894	45.71	1	16	Campylobacter jejuni subsp. jejuni NCTC 11168	fliA	Flagella	VF0114	Nonspecific virulence factors,Motility,Offensive virulence factors,Invasion,Phase variation,Chemotaxis	_	A single unsheathed flagellum that is present at each pole; Over 40 genes are involved in C. jejuni flagella biogenesis and assembly	Penetrating the mucus barrier; chemotaxis is also important for intestinal colonization;In the absence of a type III secretion system, the flagellar secretion apparatus appears to secrete several putative virulence proteins including FspA, FlaC and up to eight Cia proteins	Two different (approximately 59-kDa) flagellin subunits, FlaA and FlaB are subject to both antigenic variation and phase variation; The expression of FlaA and FlaB is controlled by different transcription factors, namely the alternative sigma28 (FlaA) and sigma54 (FlaB) transcription factors;post-translationally modified through O-linked glycosylation. The major modification are pseudaminic acid …	_	2	0.14706	0.83333
CNEO_v1_40868	rdgB	deoxyinosine/deoxyxanthosine triphosphate pyrophosphatase, promiscuous (subunit A)	VFG013265	45.27	1	1	Haemophilus influenzae Rd KW20	orfM	_	_	_	_	_	_	_	_	6e-41	0.99015	1.03077
CNEO_v1_41355	capD	Capsular polysaccharide biosynthesis protein CapD	VFG001300	45.05	1	1	Staphylococcus aureus subsp. aureus MW2	cap8D	Capsule	VF0003	Defensive virulence factors,Antiphagocytosis	_	_	Prevent phagocytosis	Produced by over 90% of Staphylococcus aureus strains. Two serotypes (5 and 8) predominate among clinical isolates of S. aureus from humans	_	1e-150	0.8629	0.88138
CNEO_v1_42355	fabZ	beta-hydroxyacyl-[acyl carrier protein] dehydratase	VFG011399	44.12	1	1	Brucella melitensis bv. 1 str. 16M	fabZ	_	_	_	_	_	_	_	_	4e-32	0.78613	0.95775
CNEO_v1_41375	_	Flagellar biosynthesis protein FlhB	VFG043362	44.05	1	1	Legionella pneumophila subsp. pneumophila str. Philadelphia 1	flhB	_	_	_	_	_	_	_	_	0.00000000000002	0.75	0.98824
CNEO_v1_41715	_	Cytidine diphosphoramidate kinase	VFG001988	43.98	1	1	Campylobacter jejuni subsp. jejuni NCTC 11168	cysC	Capsule	VF0323	Offensive virulence factors,Adherence,Fimbrial structure	_	The capsule consists of repeating oligosaccharide units attached to a dipalmitoyl-glycerophosphate lipid anchor; The CPS is extensively substituted with variable O-methylphosphoramidate, methyl, ethanolamine, and N-glycerol groups	Play an important role in bacterial survival and persistance in the enviroment and evasion of host immune response; the presence of heptose residues in the capsule may be important for virulence. Heptose residues found in some cell surface-located glycoconjugates are required for adhesion	Major antigenic component of the classic Penner serotyping system; Variation in the capsule structure may caused by multiple mechanisms, such as exchange of capsular genes and entire clusters by horizontal transfer, gene duplication, deletion, fusion and the presence of homopolymeric G tracts in several cps genes	_	5e-46	0.97647	0.97647
CNEO_v1_42620	_	Stage 0 sporulation protein A homolog	VFG043373	43.55	1	4	Helicobacter pylori 26695	cheA	_	_	_	_	_	_	_	_	0.00000000000006	0.07721	0.92537
CNEO_v1_40763	adh	NADPH-dependent butanol dehydrogenase	VFG006717	43.44	1	2	Listeria monocytogenes EGD-e	lap	Lap	VF0444	Offensive virulence factors,Adherence	_	_	Promotes bacterial adhesion to intestinal cells	Originally named surface protein p104, is a 104 kDa adhesion protein, present in every Listeria spp except L. grayi	Host cell receptor is Hsp60	3e-95	0.44919	1.00517
CNEO_v1_43851	fabG	3-ketoacyl-ACP reductase	VFG005767	43.42	1	3	Streptococcus agalactiae 2603V/R	cylG	_	_	_	_	_	_	_	_	6e-33	0.63333	1.00662
CNEO_v1_41878	_	Aspartyl-tRNA amidotransferase	VFG045566	43.15	1	1	Legionella pneumophila subsp. pneumophila str. Philadelphia 1	lpg2359	Dot/Icm	VF0156	Offensive virulence factors,Secretion system,Type IV secretion system	_	Majority of the dot/icm genes are predicted to encode membrane-associated proteins;DotA is an integral cytoplasmic membrane protein with 8 membrane-spanning domians; IcmK and IcmB proteins are on bacterial surface; IcmQ, IcmS, IcmR, IcmW located in the bacterial cytoplasm;IcmS, IcmW, IvgA are chaperons; IcmX are periplasmic protein; RalF structure: 1XSZ	Allows survival and growth in macrophages, prevent phagosome acifidication and lysosome fusion, essential for induction of apoptosis in human macrophages	14 genes share detecable homology to the tra/trb genes of col1b-P9 plasmid, a member of the IncI class of conjugal plasmids; the second type IV secretion apparatus lvh(Legionella vir homologs) system is poorly characterized. Its 11 genes are located on a genomic-island-like region. It might play a role in the efficiency of host cell infection by L. pneumophila grown at lower temperatures. However…	Assemble and activate a type IV secretion system in the bacterial membrane that exports plasmid and virulence factors to inhibit the phago-lysosome fusion and reprogram the Legionella-bearing vacuole; IcmS was shown to bind members of the SidE family (SidE, SdeA, SdeB, SdeC) and to be required for the export of SdeA; IcmW interacted with and was required for the translocation of additional Dot/Ic…	1e-36	0.97333	0.9932
CNEO_v1_43830	esiB	Secretory immunoglobulin A-binding protein EsiB	VFG010515	43.1	1	1	Legionella pneumophila subsp. pneumophila str. Philadelphia 1	lidL	_	_	_	_	_	_	_	_	5e-59	0.46869	0.87218
CNEO_v1_10473	_	protein of unknown function	VFG000363	42.86	1	7	Yersinia pestis CO92	irp2	Yersiniabactin	VF0136	Nonspecific virulence factors,Iron uptake system,Siderophore	_	Yeriniabactin belongs to a small sub-group of phenolate siderophores and has an affinity for ferric iron (KD=4 x 10-36) much higher than for ferrous iron.	FyuA/Psn-Irp system uses yersiniabactin, a siderophore that can remove iron from a number of mammalian proteins, due to its extremely high affinity for ferric iron	One of the major differences between low- and high-pathogenicity Yersinia lies in their ability to capture the iron molecules necessary for their systemic dissemination in the host	YbtA is an AraC-like regulator required for transcription of fyuA/psn, irp2 and ybtP, also downregulate its own transcription; In the presence of iron, Fur, a cytosolic protein that on binding ferrous iron changes conformation and binds DNA at a specific site called a Fur box, thus preventing transcription, downregulates transcription of fyuA/psn, irp2 and other iron-regulated genes	0.000001	0.02752	0.8
CNEO_v1_41178	wcaJ	UDP-glucose:undecaprenyl-phosphate glucose-1-phosphate transferase	VFG001309	42.7	1	1	Staphylococcus aureus subsp. aureus MW2	cap8M	Capsule	VF0003	Defensive virulence factors,Antiphagocytosis	_	_	Prevent phagocytosis	Produced by over 90% of Staphylococcus aureus strains. Two serotypes (5 and 8) predominate among clinical isolates of S. aureus from humans	_	1e-41	0.38947	1
CNEO_v1_43305	pilB	Type IV pilus assembly ATPase PilB	VFG000182	42.65	1	1	Pseudomonas aeruginosa PAO1	xcpR	xcp secretion system	VF0084	Offensive virulence factors,Secretion system,Type II secretion system	_	_	Secretes toxins and enzymes into the extracellular fluid; need for proper localization of PilB and PilC	_	_	2e-127	0.89279	0.96215
CNEO_v1_41760	fliQ	component of the flagellar export machinery	VFG006667	42.53	1	1	Helicobacter pylori 26695	fliQ	_	_	_	_	_	_	_	_	4e-16	0.97753	0.98864
CNEO_v1_41362	_	Glycosyltransferase WbuB	VFG000034	41.46	1	1	Bordetella pertussis Tohama I	bplE	LPS	VF0033	Defensive virulence factors,Endotoxin	_	_	Prevents clearance of the organism by host surfactant protein; confers protection to the bacterium from complement-mediated cell lysis	B. pertussis LPS lacks a repetitive O-antigen due to the deletion of the wbm cluster; two types, band A and B. The band A trisaccharide from B. pertussis 1414 is composed of N-acetyl-D-glucosamine (D-GlcNAc), 2,3-diacetamido-2,3-dideoxy-D-mannuronic acid (D-ManNAc3NAcA), and 2-acetamido-4-methylaminofucose (FucNAc4NMe); The B. pertussis bpl locus is required for the biosynthesis of trisaccharide …	_	3e-115	0.97852	1.00985
CNEO_v1_10256	_	Acetyltransferase	VFG001306	41.46	1	3	Staphylococcus aureus subsp. aureus MW2	cap8J	Capsule	VF0003	Defensive virulence factors,Antiphagocytosis	_	_	Prevent phagocytosis	Produced by over 90% of Staphylococcus aureus strains. Two serotypes (5 and 8) predominate among clinical isolates of S. aureus from humans	_	5e-16	0.44324	0.80392
CNEO_v1_44720	cbh	Conjugated bile acid hydrolase	VFG002162	41.39	1	1	Listeria monocytogenes EGD-e	bsh	BSH	VF0350	Defensive virulence factors,Bile resistance	_	_	Involved in resisting the acute toxicity of bile and bile salts, important for intestinal persistence of L. monocytogenes	The bsh gene is positively regulated by the central listerial virulence regulator PrfA in vivo	Bile salts are the end products of the cholesterol metabolism in the liver and are stored in the gall bladder and released into the duodenum, helping fat digestion. In addition, bile salts are known to have antimicrobial activity since they are amphipathic molecules which can attack and degrade lipid membranes. BSH can transform and inactive the bile salts by catalyzing the hydrolysis of the amid…	1e-81	1.00608	1.01846
CNEO_v1_41762	flhA	component of the flagellar export machinery	VFG001263	41.33	1	1	Pseudomonas aeruginosa PAO1	flhA	Flagella	VF0273	Offensive virulence factors,Adherence,Nonspecific virulence factors,Motility	_	_	Swimming motility; play a role in biofilm formation and other pathogenic adaptations	_	_	0	0.95474	0.98253
CNEO_v1_40412	ykoT	putative glycosyltransferase	VFG000670	40.91	1	1	Shigella flexneri 2a str. 301	gtrB	LPS	VF0124	Defensive virulence factors,Endotoxin	_	_	Required for resistance to host defence and for the intracellular spread, but not for bacterial invasion	Composed of the O-antigen, core polysaccharides and lipid A; the genes involved in the biosynthesis of the basic O-antigen are located in the rfb/rfc loci; O-antigen modification is associated with temperate bacteriophages. Four different serotype-converting phages have been found: SfII, Sf6, SfV and SfX, which are involved in conversion of a serotype Y stain to serotypes 2a, 3b, 5a and X, respec…	_	3e-63	0.9595	0.99676
CNEO_v1_10474	_	protein of unknown function	VFG000363	40.88	1	3	Yersinia pestis CO92	irp2	Yersiniabactin	VF0136	Nonspecific virulence factors,Iron uptake system,Siderophore	_	Yeriniabactin belongs to a small sub-group of phenolate siderophores and has an affinity for ferric iron (KD=4 x 10-36) much higher than for ferrous iron.	FyuA/Psn-Irp system uses yersiniabactin, a siderophore that can remove iron from a number of mammalian proteins, due to its extremely high affinity for ferric iron	One of the major differences between low- and high-pathogenicity Yersinia lies in their ability to capture the iron molecules necessary for their systemic dissemination in the host	YbtA is an AraC-like regulator required for transcription of fyuA/psn, irp2 and ybtP, also downregulate its own transcription; In the presence of iron, Fur, a cytosolic protein that on binding ferrous iron changes conformation and binds DNA at a specific site called a Fur box, thus preventing transcription, downregulates transcription of fyuA/psn, irp2 and other iron-regulated genes	3e-31	0.07813	0.9521
CNEO_v1_40986	degT	Pleiotropic regulatory protein	VFG000036	40.87	1	1	Bordetella pertussis Tohama I	bplC	LPS	VF0033	Defensive virulence factors,Endotoxin	_	_	Prevents clearance of the organism by host surfactant protein; confers protection to the bacterium from complement-mediated cell lysis	B. pertussis LPS lacks a repetitive O-antigen due to the deletion of the wbm cluster; two types, band A and B. The band A trisaccharide from B. pertussis 1414 is composed of N-acetyl-D-glucosamine (D-GlcNAc), 2,3-diacetamido-2,3-dideoxy-D-mannuronic acid (D-ManNAc3NAcA), and 2-acetamido-4-methylaminofucose (FucNAc4NMe); The B. pertussis bpl locus is required for the biosynthesis of trisaccharide …	_	2e-93	0.98731	1.06284
CNEO_v1_10004	_	protein of unknown function	VFG016038	40.68	1	5	Pseudomonas aeruginosa PAO1	pvdJ	_	_	_	_	_	_	_	_	0.00000006	0.02735	0.86765
CNEO_v1_43794	_	protein of unknown function	VFG045470	40.48	1	6	Enterococcus faecalis str. MMH594	cylR2	Cytolysin	VF0356	Offensive virulence factors,Toxin,Membrane-damaging,Pore-forming,Hemolysin/bacteriocin	_	Comprised of two nonidentical peptide subunits: CylLL(the long subunit) and CylLS (the short subunit), both of which are required for lytic activity;CylLL and CylLS are ribosomally synthesized as 68- and 63-amino-acid precursors, respectively, and then are posttranslationally modified by the CylM;The modified peptides are then proteolytically cleaved and secreted from the cell by CylB. CylB funct…	Capable of lysing erythrocytes, polymorphonuclear leukocytes and macrophages, as well as a broad range of gram-positive bacteria	Production and activation of cytolysin involves the products of a complex operon of eight genes and that this operon can be located on either pheromone-responsive plasmids or on the chromosome within a pathogenicity island;most of this gene locus is absent in E. faecalis V583 due to a 17-kbp deletion;Cytolysin expression is regulated by one of the subunits (CylLS'') through a quorum-sensing autoi…	_	0.00002	0.63636	0.93333
CNEO_v1_44592	fhuC	ferrichrome ABC transporter (ATP-binding protein)	VFG000925	40.48	1	1	Escherichia coli CFT073	fepC	Enterobactin	VF0228	Nonspecific virulence factors,Iron uptake system,Siderophore	UPEC	A 669-kDa catecholate (which contain catechol rings) that is synthesized by E. coli and S. typhiumurium; Ferric enterobactin receptor FepA is a 724-residue integral outer membrane protein that transports ferric enterobactin into the periplasm; crystal structure of FepA: 1FEP	Iron uptake: the siderophore enterobactin imported through the FepA receptor and the FepBCDG system	An extremely effective iron chelator, with a formation constant for the iron complex of 1049. Fe3+ is coordinated by six catechol oxygens to form a metal chelate with a net negative charge of three	_	6e-76	0.92989	0.96923
CNEO_v1_42274	asnO	fragment of asparagine synthetase (sporulation related) (part 1)	VFG015551	40.37	1	1	Pseudomonas aeruginosa PAO1	phzH	_	_	_	_	_	_	_	_	7e-66	0.44262	0.98901
CNEO_v1_43262	_	Flagellar motor rotation protein MotA	VFG014707	40.24	1	1	Pseudomonas aeruginosa PAO1	motC	_	_	_	_	_	_	_	_	3e-53	0.9572	1
CNEO_v1_44958	_	protein of unknown function	VFG043209	40.13	1	10	Yersinia enterocolitica subsp. enterocolitica 8081	cheD	_	_	_	_	_	_	_	_	1e-32	0.28187	0.89205
CNEO_v1_10119	_	protein of unknown function	VFG005316	50	1	19	Streptococcus pneumoniae R6	pspC/cbpA	_	_	_	_	_	_	_	_	8e-32	0.14551	0.98077
Strain 250.09
Label	Gene	Product	Vir Label	Ident %	OrderQ	OrderB	Vir Organism	Vir gene	VF Name	VF label	VF Classes	VF pathotype	VF structure	VF function	VF characteristic	VF mechanism
CNEO_v2_1805	clpP	ATP-dependent Clp protease proteolytic subunit	VFG000077	68.95	1	1	Listeria monocytogenes EGD-e	clpP	ClpP	VF0074	Defensive virulence factors,Stress protein	_	_	Serine protease involved in proteolysis and is required for growth under stress conditions	Y. enterocolitica O antigen expression is temperature regulated.	_
CNEO_v2_2979	clpP	ATP-dependent Clp protease, proteolytic component	VFG000077	63.49	1	2	Listeria monocytogenes EGD-e	clpP	ClpP	VF0074	Defensive virulence factors,Stress protein	_	_	Serine protease involved in proteolysis and is required for growth under stress conditions	_	A lipoprotein that stimulates production of proinflammatory cytokines via TLR2 in human monocytes; involved in bacterial adherence to host cells
CNEO_v2_4202	_	Putative UDP-N-acetylglucosamine 2-epimerase part 1	VFG000035	61.7	1	3	Bordetella pertussis Tohama I	bplD	LPS	VF0033	Defensive virulence factors,Endotoxin	_	_	Prevents clearance of the organism by host surfactant protein; confers protection to the bacterium from complement-mediated cell lysis	_	_
CNEO_v2_0566	_	UDP-N-acetylmannosamine 2-epimerase part 1	VFG001373	60.47	1	1	Streptococcus pneumoniae TIGR4	cps4I	Capsule	VF0144	Defensive virulence factors,Antiphagocytosis	_	_	Resistant to complement deposition and masks cell wall-associated complement from being recognized by the complement receptors on phagocytes	_	_
CNEO_v2_0446	groL	60 kDa chaperonin (Protein Cpn60) (GroEL protein)	VFG001855	58.41	1	1	Legionella pneumophila subsp. pneumophila str. Philadelphia 1	htpB	Hsp60	VF0159	Offensive virulence factors,Adherence	_	_	Mediate a complement-independent attachment to mammalian and amoebal host cells	Ninety different capsule types have been identified. Each has a structurally distinct capsule, composed of repeating oligosaccharide units joined by glycosidic linkages	_
CNEO_v2_0179	clpC	ATP-dependent Clp protease, ATPase component	VFG000079	55.53	1	1	Listeria monocytogenes EGD-e	clpC	ClpC	VF0072	Defensive virulence factors,Stress protein	_	_	An ATPase promoting early escape form the phagosome of macrophages;ClpC is also required for adhesion and invasion, possibly by modulating the expression of InlA,InlB and ActA	GBS can be suclassified into serotypes according to the immunologic type of the polysaccharide capsule. Of the nine serotypes described so far, the type Ia, Ib, II, III and V are reponsible for the majority of invasive human GBS disease; serotype III is particularly important becasue it causes the majority of infection to neonates	_
CNEO_v2_3860	pseB	UDP-N-acetylglucosamine 4,6-dehydratase (inverting)	VFG012002	55.09	1	1	Campylobacter jejuni subsp. jejuni NCTC 11168	pseB	_	_	_	_	_	_	_	_
CNEO_v2_3356	acpP	Acyl carrier protein (ACP)	VFG011430	54.41	1	1	Brucella melitensis bv. 1 str. 16M	acpXL	_	_	_	_	_	_	_	_
CNEO_v2_4192	gtaB	UTP--glucose-1-phosphate uridylyltransferase	VFG000964	53.66	1	1	Streptococcus pyogenes M1 GAS	hasC	Hyaluronic acid capsule	VF0244	Defensive virulence factors,Antiphagocytosis,Offensive virulence factors,Adherence,Invasion	_	Composed of a polymer of hyaluronic acid containing repeating units of glucuronic acid and N-acetylglucosamine	GAS capsular hyaluronate is chemically quite similar to that found in human connective tissue. Thus, the capsule not only prevents phagocytosis by the usual route of discouraging C3b binding but makes the bacteria look like 'self' to the immune system; binds to CD44 to induce marked cytoskeletal rearragements manifested by membrane ruffling and disruption of intercellular junctions, thus promotes…	Produced by over 90% of Staphylococcus aureus strains. Two serotypes (5 and 8) predominate among clinical isolates of S. aureus from humans	_
CNEO_v2_4470	_	Putative UDP-2-acetamido-3-amino-2,3-dideoxy-D-glucuronate N-acetyltransferase WbpD	VFG000037	53.59	1	1	Bordetella pertussis Tohama I	bplB						Prevents clearance of the organism by host surfactant protein; confers protection to the bacterium from complement-mediated cell lysis	Produced by over 90% of Staphylococcus aureus strains. Two serotypes (5 and 8) predominate among clinical isolates of S. aureus from humans	_
CNEO_v2_3813	fliP	Flagellar export protein component	VFG001915	53.53	1	1	Campylobacter jejuni subsp. jejuni NCTC 11168	fliP	Flagella	VF0114	Nonspecific virulence factors,Motility,Offensive virulence factors,Invasion,Phase variation,Chemotaxis	_	A single unsheathed flagellum that is present at each pole; Over 40 genes are involved in C. jejuni flagella biogenesis and assembly	Penetrating the mucus barrier; chemotaxis is also important for intestinal colonization;In the absence of a type III secretion system, the flagellar secretion apparatus appears to secrete several putative virulence proteins including FspA, FlaC and up to eight Cia proteins	Produced by over 90% of Staphylococcus aureus strains. Two serotypes (5 and 8) predominate among clinical isolates of S. aureus from humans	_
CNEO_v2_3825	fliI	Flagellum-specific ATP synthase	VFG002144	53.39	1	1	Chlamydia trachomatis D/UW-3/CX	cdsN	TTSS	VF0344	Offensive virulence factors,Secretion system,Type III secretion system	_	_	Translocating different effectors into the host cell, depending on the phase of the developmental cycle	Produced by over 90% of Staphylococcus aureus strains. Two serotypes (5 and 8) predominate among clinical isolates of S. aureus from humans	_
CNEO_v2_4195	_	Putative sugar transferase	VFG000032	53.37	1	1	Bordetella pertussis Tohama I	bplG						Prevents clearance of the organism by host surfactant protein; confers protection to the bacterium from complement-mediated cell lysis	Composed of the O-antigen, core polysaccharides and lipid A; the genes involved in the biosynthesis of the basic O-antigen are located in the rfb/rfc loci; O-antigen modification is associated with temperate bacteriophages. Four different serotype-converting phages have been found: SfII, Sf6, SfV and SfX, which are involved in conversion of a serotype Y stain to serotypes 2a, 3b, 5a and X, respec…	_
CNEO_v2_4316	gtaB	UTP--glucose-1-phosphate uridylyltransferase	VFG000964	52.61	1	2	Streptococcus pyogenes M1 GAS	hasC	Hyaluronic acid capsule	VF0244	Defensive virulence factors,Antiphagocytosis,Offensive virulence factors,Adherence,Invasion	_	Composed of a polymer of hyaluronic acid containing repeating units of glucuronic acid and N-acetylglucosamine	GAS capsular hyaluronate is chemically quite similar to that found in human connective tissue. Thus, the capsule not only prevents phagocytosis by the usual route of discouraging C3b binding but makes the bacteria look like 'self' to the immune system; binds to CD44 to induce marked cytoskeletal rearragements manifested by membrane ruffling and disruption of intercellular junctions, thus promotes…	Hypothesized to be a magnesium transporter	_
CNEO_v2_4333	rmlB	dTDP-glucose 4,6-dehydratase	VFG013368	51.18	1	1	Haemophilus influenzae Rd KW20	rffG	_	_	_	_	_	_	_	_
CNEO_v2_3330	uppS	Undecaprenyl pyrophosphate synthetase	VFG002190	51.06	1	1	Enterococcus faecalis V583	cpsA	Capsule	VF0361	Defensive virulence factors,Antiphagocytosis	_	_	Contributes to host immune evasion	_	_
CNEO_v2_1099	mgtA	Magnesium-transporting ATPase	VFG000574	50.85	1	1	Salmonella enterica subsp. enterica serovar Typhimurium str. LT2	mgtB	MgtBC	VF0106	Nonspecific virulence factors,Magnesium uptake	serovar typhimurium	_	MgtA and MgtB are not required for intracellular survival or for virulence, MgtC is essential for both functions	_	_
CNEO_v2_0977	ppi	Peptidyl-prolyl cis-trans isomerase	VFG041304	50.62	1	1		lirB	_	_	_	_	_	_	Alginate production is frequently referred to as mucoidy because colonies producing alginate have a wet glistening (mucoid) appearance, which is very different from that of colonies not producing alginate; most of the alginate biosynthetic genes are clustered in the algD operon; Alginate production is highly regulated. Regulatory genes are located in two areas far removed from the biosynthetic ge…	_
CNEO_v2_2261	adhE	Aldehyde-alcohol dehydrogenase	VFG006717	50.3	1	1	Listeria monocytogenes EGD-e	lap	Lap	VF0444	Offensive virulence factors,Adherence	_	_	Promotes bacterial adhesion to intestinal cells	Alginate production is frequently referred to as mucoidy because colonies producing alginate have a wet glistening (mucoid) appearance, which is very different from that of colonies not producing alginate; most of the alginate biosynthetic genes are clustered in the algD operon; Alginate production is highly regulated. Regulatory genes are located in two areas far removed from the biosynthetic ge…	_
CNEO_v2_1785	msrA	Peptide methionine sulfoxide reductase MsrA	VFG037100	49.02	1	2	Neisseria meningitidis MC58	msrA/B(pilB	MsrAB	VF0456	Defensive virulence factors,Stress protein	_	_	Repairs oxidized proteins	PilA, B, C, D, E, F, M, N, O, P, Q, T, U, V, W, X, Y1, Y2, Z, and fimT, U. V are involved in the biogenesis and machanical function of pili, pilG, H, I, K, chpA, B, C, D, E, pilS, R, fimS, rpoN, algR, algU, and vfr are involved in transcriptional regulation and chemosensory pathways that control the expression or activity of the twitching motility of the pili	The C-terminal receptor-binding domain of pilin binds to asialoGM1 gangliosies on host cells. Generally, GM1 gangliosides contain a sialic acid moiety. P.aeruginosa produces a neuraminidase which removes sialic acid residues from the GM1 to form the asialoGM1, which is a better receptor for the pili; The asialoGM1 is present in increased abundance on the surface of cystic fibrosis respiratory epi…
CNEO_v2_3717	pilT	Pilus retraction ATPase protein	VFG001223	48.65	1	1	Pseudomonas aeruginosa PAO1	pilT	Type IV pili	VF0082	Offensive virulence factors,Adherence,Twitching motility	_	_	Attaches to host cells, but not to mucin, causing a twitching motility that allows the bacteria to move along the cell surface; biofilm formation	One or two different loci are used for the expression of the major pilin encoding gene (pilE), whereas various silent genes (pilS) are spread throughout the chromosome. Recombination between pilS and pilE copies leads to changes in the pilin coding sequence and subsequently to the expression of antigenically different pili. Mutations affecting the length of the homopolymeric G-run located in the …	The membrane co-factor protein(MCP or CD46) has been proposed as a cellular receptor for pilus of both pathogenic Neisseria. CD46 is a transmembrane C3b/C4b-binding glycoprotein which functions to control the activation state and deposition of complement, and thereby protects host cells from damage caused by the human complement system
CNEO_v2_0567	_	UDP-N-acetylmannosamine 2-epimerase part 2	VFG001312	48.5	1	2	Staphylococcus aureus subsp. aureus MW2	cap8P	Capsule	VF0003	Defensive virulence factors,Antiphagocytosis	_	_	Prevent phagocytosis	Methionine sulfoxide reductases (Msr) are enzymes that catalyze the reduction of free and protein-bound methionine sulfoxide (MetSO) back to Met. Two structurally unrelated classes of Msrs have been described so far. MsrAs are stereo specific toward the S isomer on the sulfur of the sulfoxide function, whereas MsrBs are specific toward the R isomer	_
CNEO_v2_3366	coaD	Phosphopantetheine adenylyltransferase (Pantetheine-phosphate adenylyltransferase)	VFG000320	47.97	1	1	Helicobacter pylori 26695	kdtB	LPS	VF0056	Defensive virulence factors,Endotoxin,Offensive virulence factors,Adherence	_	Under-phosphorylation and under-acylation of lipid A compared with enterobacterial lipid A; the average length of the fatty acid chains in H. pylori lipid A is longer (16 to 18 carbons) than in E. coli (12 to 14 carbons)	H. pylori LPS have much lower immunobiological activities than enterobacterial LPS, thus may prolong H. pylori infection for longer; mediates a lectin-like interaction with laminin, the binding may disrupt epithelial cell-basement membrane interactions contributing to the disruption of gastric mucosal integrity and the development of gastric leakiness associated with the bacterium	Methionine sulfoxide reductases (Msr) are enzymes that catalyze the reduction of free and protein-bound methionine sulfoxide (MetSO) back to Met. Two structurally unrelated classes of Msrs have been described so far. MsrAs are stereo specific toward the S isomer on the sulfur of the sulfoxide function, whereas MsrBs are specific toward the R isomer	_
CNEO_v2_3840	pseI	Pseudaminic acid synthase	VFG012022	47.46	1	1	Campylobacter jejuni subsp. jejuni NCTC 11168	pseI	_	_	_	_	_	_	_	_
CNEO_v2_3502	_	Putative trimeric LpxA-like enzyme	VFG045340	47.37	1	1	Brucella melitensis bv. 1 str. 16M	ricA	RicA	VF0414	Defensive virulence factors,Intracellular survival	_	_	Specifically interacts with GDP bound form of Rab2. the RicA-Rab2 interaction may affect the maturation of the Brucella-containing vacuole in a way that slows intracellular replication, thereby contributing to the evasion of the innate immune system.	The bsh gene is positively regulated by the central listerial virulence regulator PrfA in vivo	Bile salts are the end products of the cholesterol metabolism in the liver and are stored in the gall bladder and released into the duodenum, helping fat digestion. In addition, bile salts are known to have antimicrobial activity since they are amphipathic molecules which can attack and degrade lipid membranes. BSH can transform and inactive the bile salts by catalyzing the hydrolysis of the amid…
CNEO_v2_4203	_	Putative UDP-N-acetylglucosamine 2-epimerase part 2	VFG000035	47.35	1	1	Bordetella pertussis Tohama I	bplD						Prevents clearance of the organism by host surfactant protein; confers protection to the bacterium from complement-mediated cell lysis	Originally named surface protein p104, is a 104 kDa adhesion protein, present in every Listeria spp except L. grayi	Host cell receptor is Hsp60
CNEO_v2_3212	msrAB	Peptide methionine sulfoxide reductase	VFG037100	47.35	1	1	Neisseria meningitidis MC58	msrA/B(pilB	MsrAB	VF0456	Defensive virulence factors,Stress protein	_	_	Repairs oxidized proteins	Originally named surface protein p104, is a 104 kDa adhesion protein, present in every Listeria spp except L. grayi	Host cell receptor is Hsp60
CNEO_v2_3878	fliY	Flagellar motor switch phosphatase	VFG002018	46.88	1	1	Legionella pneumophila subsp. pneumophila str. Philadelphia 1	fliN	Flagella	VF0157	Nonspecific virulence factors,Motility	_	_	Not required for intracellular growth but enhance the invasion capacity	27-kDa stress protein belongs to the Hsp100/Clp family; Regulation of Clp protease expression is mediated by CtsR, the product of the first gene in the ClpC operon	_
CNEO_v2_0063	ppiB	Peptidyl-prolyl cis-trans isomerase	VFG041304	46.71	1	2	Legionella pneumophila subsp. pneumophila str. Philadelphia 1	lirB	_	_	_	_	_	_	21.6 kDa protein belongs to a family of proteases highly conserved in prokaryotes and eukaryotes	_
CNEO_v2_3453	fabG	3-oxoacyl-[acyl-carrier-protein] reductase	VFG005767	46.69	1	1	Streptococcus agalactiae 2603V/R	cylG	_	_	_	_	_	_	21.6 kDa protein belongs to a family of proteases highly conserved in prokaryotes and eukaryotes	_
CNEO_v2_3964	galE	UDP-glucose 4-epimerase	VFG002361	46.29	1	1	Yersinia enterocolitica subsp. enterocolitica 8081	galE	O-antigen	VF0392	Nonspecific virulence factors,Other	_	_	LPS O antigen mutants were severely impaired in their ability to colonize the Peyer's patches and did not colonize spleen and liver. The absence of O antigen in the outer membrane affects the expression of other Yersinia virulence factors.	_	_
CNEO_v2_4091	_	Phospho-2-dehydro-3-deoxyheptonate aldolase Part 1	VFG011414	45.45	1	3	Brucella melitensis bv. 1 str. 16M	kdsA	_	_	_	_	_	_	_	_
CNEO_v2_3975	_	Conserved hypothetical protein	VFG002197	45.45	1	17		bopD	BopD	VF0362	Defensive virulence factors,Biofilm formation	_	_	Homologous to a sugar-binding transcriptional regulator involved in biofilm production; The actual role is unknown, but the association of enhanced biofilm formation in the presence of glucose and the possible involvement of a sugar-binding transcriptional regulator suggest a linkage to increased biofilm production in E. faecalis in the presence of specific carbohydrates	_	_
CNEO_v2_4206	_	Putative polysaccharide biosynthesis protein, CapD-like domain	VFG001300	45.05	1	1	Staphylococcus aureus subsp. aureus MW2	cap8D	Capsule	VF0003	Defensive virulence factors,Antiphagocytosis	_	_	Prevent phagocytosis	14 genes share detecable homology to the tra/trb genes of col1b-P9 plasmid, a member of the IncI class of conjugal plasmids; the second type IV secretion apparatus lvh(Legionella vir homologs) system is poorly characterized. Its 11 genes are located on a genomic-island-like region. It might play a role in the efficiency of host cell infection by L. pneumophila grown at lower temperatures. However…	Assemble and activate a type IV secretion system in the bacterial membrane that exports plasmid and virulence factors to inhibit the phago-lysosome fusion and reprogram the Legionella-bearing vacuole; IcmS was shown to bind members of the SidE family (SidE, SdeA, SdeB, SdeC) and to be required for the export of SdeA; IcmW interacted with and was required for the translocation of additional Dot/Ic…
CNEO_v2_3732	_	Spermidine/putrescine ABC transporter, ATP-binding component part 1	VFG000344	44.51	1	8	Haemophilus influenzae Rd KW20	hitC	HitABC	VF0268	Nonspecific virulence factors,Iron uptake system,ABC transporter	_	_	HitABC(fbpABC) operon encodes a periplasmic-binding protein-dependent iron transport system necessary for the utilization of iron bound to transferrin or iron chelates	_	_
CNEO_v2_0673	_	Conserved hypothetical protein	VFG006637	44.44	1	4	Helicobacter pylori 26695	motB	_	_	_	_	_	_	_	_
CNEO_v2_3606	_	Putative acetyltransferase	VFG001306	44.44	1	1	Staphylococcus aureus subsp. aureus MW2	cap8J	Capsule	VF0003	Defensive virulence factors,Antiphagocytosis	_	_	Prevent phagocytosis	Flagella expression is associated with the cellular cycle in L. pneumophila, the bacteria are not motile while multiplying in host cells, but become motile in the later stages of the infection process	_
CNEO_v2_3450	fabZ	3-hydroxyacyl-[acyl-carrier-protein] dehydratase	VFG011399	44.12	1	1	Brucella melitensis bv. 1 str. 16M	fabZ	_	_	_	_	_	_	_	Specific receptors have not been identified
CNEO_v2_0439	adh	NADPH-dependent butanol dehydrogenase	VFG006717	43.7	1	2	Listeria monocytogenes EGD-e	lap	Lap	VF0444	Offensive virulence factors,Adherence	_	_	Promotes bacterial adhesion to intestinal cells	_	_
CNEO_v2_1016	_	protein of unknown function	VFG000119	43.48	1	43	Pseudomonas aeruginosa PAO1	algR	Alginate	VF0091	Defensive virulence factors,Antiphagocytosis,Serum resistance	_	Alginate is a linear polymer of high molecular weight composed of the uronic acids <beta>-D-mannuronate and its C-5 epimer, <alpha>-L-guluronate, which are linked by <beta>-1,4 glycosidic bonds; The early steps in the biosynthesis of alginate to form GDP mannuronic acid require the products of algA and algC to convert fructose-6-phosphate to GDP-mannose and then require the product of algD to con…	Allows the bacteria form biofilm; contributes to the persistence of the bacteria in the CF lung: act as an adhesin, preventing the bacteria from being expelled from the lung, and alginate slime layer makes it more difficult for phagocytes to ingest and kill the bacteria	_	_
CNEO_v2_1959	_	Putative short-chain dehydrogenase/reductase SDR protein	VFG005767	43.42	1	3	Streptococcus agalactiae 2603V/R	cylG	_	_	_	_	_	_	_	_
CNEO_v2_3762	_	Putative aspartyl/glutamyl-tRNA amidotransferase subunit B-related, GatB/Yqey domain	VFG045566	43.15	1	1	Legionella pneumophila subsp. pneumophila str. Philadelphia 1	lpg2359	Dot/Icm	VF0156	Offensive virulence factors,Secretion system,Type IV secretion system	_	Majority of the dot/icm genes are predicted to encode membrane-associated proteins;DotA is an integral cytoplasmic membrane protein with 8 membrane-spanning domians; IcmK and IcmB proteins are on bacterial surface; IcmQ, IcmS, IcmR, IcmW located in the bacterial cytoplasm;IcmS, IcmW, IvgA are chaperons; IcmX are periplasmic protein; RalF structure: 1XSZ	Allows survival and growth in macrophages, prevent phagosome acifidication and lysosome fusion, essential for induction of apoptosis in human macrophages	HitA encodes a periplasmic ferric-binding protein A (FbpA), a high-affinity iron-binding protein belonging to the transferrin superfamily. hitB encodes a cytoplasmic permease. hitC encodes ATP-binding protein	_
CNEO_v2_1980	_	Conserved hypothetical protein, Sel1-like	VFG010515	43.1	1	1	Legionella pneumophila subsp. pneumophila str. Philadelphia 1	lidL	_	_	_	_	_	_	HitA encodes a periplasmic ferric-binding protein A (FbpA), a high-affinity iron-binding protein belonging to the transferrin superfamily. hitB encodes a cytoplasmic permease. hitC encodes ATP-binding protein	_
CNEO_v2_2362	_	Anthranilate synthase	VFG009561	42.86	1	2	Mycobacterium tuberculosis H37Rv	mbtI	_	_	_	_	_	_	_	_
CNEO_v2_4339	_	Putative UDP-glucose:undecaprenyl-phosphate glucose-1-phosphate transferase	VFG001309	42.7	1	1	Staphylococcus aureus subsp. aureus MW2	cap8M	Capsule	VF0003	Defensive virulence factors,Antiphagocytosis	_	_	Prevent phagocytosis	An extremely effective iron chelator, with a formation constant for the iron complex of 1049. Fe3+ is coordinated by six catechol oxygens to form a metal chelate with a net negative charge of three	_
CNEO_v2_4127	_	Putative membrane bound O-acyl transferase (MBOAT)	VFG000130	42.68	1	1	Pseudomonas aeruginosa PAO1	algI	Alginate	VF0091	Defensive virulence factors,Antiphagocytosis,Serum resistance	_	Alginate is a linear polymer of high molecular weight composed of the uronic acids <beta>-D-mannuronate and its C-5 epimer, <alpha>-L-guluronate, which are linked by <beta>-1,4 glycosidic bonds; The early steps in the biosynthesis of alginate to form GDP mannuronic acid require the products of algA and algC to convert fructose-6-phosphate to GDP-mannose and then require the product of algD to con…	Allows the bacteria form biofilm; contributes to the persistence of the bacteria in the CF lung: act as an adhesin, preventing the bacteria from being expelled from the lung, and alginate slime layer makes it more difficult for phagocytes to ingest and kill the bacteria	The biosynthesis of capsular polysaccharides by E. faecalis is encoded by the csp operon, which includes 11 open reading frames (cpsA to cpsK ). However, only 7 open reading frames in the cps operon are essential for capsule production (cpsC, cpsD, cpsE, cpsG, cpsI, cpsJ , and cpsK); Previous genetic evidence demonstrated that E. faecalis isolates can be classified in 1 of 3 capsule operon polymo…	Masks bound C3 from detection on the surface of E. faecalis; masks lipoteichoic acid from detection
CNEO_v2_2526	_	Putative Type IV pilus ATPase protein PilB	VFG000182	42.65	1	1	Pseudomonas aeruginosa PAO1	xcpR	xcp secretion system	VF0084	Offensive virulence factors,Secretion system,Type II secretion system	_	_	Secretes toxins and enzymes into the extracellular fluid; need for proper localization of PilB and PilC	_	_
CNEO_v2_3812	fliQ	Flagellar export protein component	VFG006667	42.53	1	1	Helicobacter pylori 26695	fliQ	_	_	_	_	_	_	The biosynthesis of capsular polysaccharides by E. faecalis is encoded by the csp operon, which includes 11 open reading frames (cpsA to cpsK ). However, only 7 open reading frames in the cps operon are essential for capsule production (cpsC, cpsD, cpsE, cpsG, cpsI, cpsJ , and cpsK); Previous genetic evidence demonstrated that E. faecalis isolates can be classified in 1 of 3 capsule operon polymo…	Masks bound C3 from detection on the surface of E. faecalis; masks lipoteichoic acid from detection
CNEO_v2_3810	flhA	Flagellar export protein component	VFG001263	41.78	1	1	Pseudomonas aeruginosa PAO1	flhA	Flagella	VF0273	Offensive virulence factors,Adherence,Nonspecific virulence factors,Motility	_	_	Swimming motility; play a role in biofilm formation and other pathogenic adaptations	Production and activation of cytolysin involves the products of a complex operon of eight genes and that this operon can be located on either pheromone-responsive plasmids or on the chromosome within a pathogenicity island;most of this gene locus is absent in E. faecalis V583 due to a 17-kbp deletion;Cytolysin expression is regulated by one of the subunits (CylLS'') through a quorum-sensing autoi…	_
CNEO_v2_4328	_	Putative ABC transporter, ATPase component	VFG002181	41.7	1	1		cpsJ	Capsule	VF0361	Defensive virulence factors,Antiphagocytosis	_	_	Contributes to host immune evasion	Production and activation of cytolysin involves the products of a complex operon of eight genes and that this operon can be located on either pheromone-responsive plasmids or on the chromosome within a pathogenicity island;most of this gene locus is absent in E. faecalis V583 due to a 17-kbp deletion;Cytolysin expression is regulated by one of the subunits (CylLS'') through a quorum-sensing autoi…	_
CNEO_v2_3289	_	Putative membrane protein	VFG000344	41.48	1	22	Haemophilus influenzae Rd KW20	hitC	HitABC	VF0268	Nonspecific virulence factors,Iron uptake system,ABC transporter	_	_	HitABC(fbpABC) operon encodes a periplasmic-binding protein-dependent iron transport system necessary for the utilization of iron bound to transferrin or iron chelates	Type III secretion genes of Proteobacteria are usually tightly clustered in a pathogenicity island or on a plasmid, suggesting that they can be horizontally transferred as a unit. But chlamydial type III secretion loci are dispersed in at least three different chromosomal locations; The G+C contents of these loci, are similar to the overall G+C content of the genome, suggesting that the type III …	Chlamydial TTS effectors include translocated actin-recruiting phosphoprotein (Tarp), Ser/Thr protein kinase (Pkn5), negative regulator of TTS (CopN), inclusion membrane proteins IncA, IncB and IncC. The Tir-like effector protein Tarp might function as a receptor for an unidentified chlamydial intimin analog and mediate the recruitment of actin to the C. trachomatis inclusion. Tarp is activated u…
CNEO_v2_4196	_	Putative glycosyltransferase	VFG000034	41.46	1	1	Bordetella pertussis Tohama I	bplE						Prevents clearance of the organism by host surfactant protein; confers protection to the bacterium from complement-mediated cell lysis	_	_
CNEO_v2_0779	_	Transcriptional regulator, HTH-type	VFG045470	41.38	1	1	Enterococcus faecalis str. MMH594	cylR2	Cytolysin	VF0356	Offensive virulence factors,Toxin,Membrane-damaging,Pore-forming,Hemolysin/bacteriocin	_	Comprised of two nonidentical peptide subunits: CylLL(the long subunit) and CylLS (the short subunit), both of which are required for lytic activity;CylLL and CylLS are ribosomally synthesized as 68- and 63-amino-acid precursors, respectively, and then are posttranslationally modified by the CylM;The modified peptides are then proteolytically cleaved and secreted from the cell by CylB. CylB funct…	Capable of lysing erythrocytes, polymorphonuclear leukocytes and macrophages, as well as a broad range of gram-positive bacteria	_	_
CNEO_v2_4181	_	Conserved hypothetical protein	VFG043362	41.38	1	1	Legionella pneumophila subsp. pneumophila str. Philadelphia 1	flhB	_	_	_	_	_	_	Two different (approximately 59-kDa) flagellin subunits, FlaA and FlaB are subject to both antigenic variation and phase variation; The expression of FlaA and FlaB is controlled by different transcription factors, namely the alternative sigma28 (FlaA) and sigma54 (FlaB) transcription factors;post-translationally modified through O-linked glycosylation. The major modification are pseudaminic acid …	_
CNEO_v2_0121	_	Putative glycosyltransferase	VFG000670	41.23	1	1	Shigella flexneri 2a str. 301	gtrB	LPS	VF0124	Defensive virulence factors,Endotoxin	_	_	Required for resistance to host defence and for the intracellular spread, but not for bacterial invasion	Cyclic <beta>-1,2-glucan synthase (Cgs), the enzyme responsible for the synthesis of cyclic <beta>-1,2-glucans, is a 320-kDa polytopic integral inner membrane protein with six transmembrane-spanning segments	Periplasmic homopolysaccharides that is structurally similar to cyclodextrins and is capable of extracting cholesterol from cellular membrane.
CNEO_v2_1150	cbh	Choloylglycine hydrolase (bile salt hydrolase, CBAH)	VFG002162	41.09	1	1	Listeria monocytogenes EGD-e	bsh	BSH	VF0350	Defensive virulence factors,Bile resistance	_	_	Involved in resisting the acute toxicity of bile and bile salts, important for intestinal persistence of L. monocytogenes	_	_
CNEO_v2_4471	_	Putative UDP-2-acetamido-2-deoxy-3-oxo-D-glucuronate aminotransferase WbpE	VFG000036	40.87	1	1	Bordetella pertussis Tohama I	bplC						Prevents clearance of the organism by host surfactant protein; confers protection to the bacterium from complement-mediated cell lysis	_	_
CNEO_v2_4343	_	Putative UDP-glucose:undecaprenyl-phosphate glucose-1-phosphate transferase, part 2	VFG001348	40.83	1	3	Streptococcus agalactiae 2603V/R	cpsE	Capsule	VF0274	Defensive virulence factors,Antiphagocytosis,Serum resistance	_	The different capsular polysaccharides consists of high-molecular-weight polymers with a repeating unit composed of glucose, galactose, N-acetylglucosamine and sialic acid; sialic acid plays important role in virulence	Inhibits the binding of the activated complement factor C3b to the surface of S. agalactiae, preventing the activation of the alternative complement pathway and inhibits complement-mediated opsonophagocytosis	The secretion system functional for RicA secretion remains to be discovered	_
CNEO_v2_1057	metQ	Methionine ABC transporter, substrate binding protein	VFG045346	40.76	1	2	Vibrio vulnificus YJ016	IlpA	IlpA	VF0513	Offensive virulence factors,Adherence	_	_	Dual functions as an adhesin and an immunostimulant	_	_
CNEO_v2_2015	_	Putative regulator	VFG045470	40.48	1	3	Enterococcus faecalis str. MMH594	cylR2	Cytolysin	VF0356	Offensive virulence factors,Toxin,Membrane-damaging,Pore-forming,Hemolysin/bacteriocin	_	Comprised of two nonidentical peptide subunits: CylLL(the long subunit) and CylLS (the short subunit), both of which are required for lytic activity;CylLL and CylLS are ribosomally synthesized as 68- and 63-amino-acid precursors, respectively, and then are posttranslationally modified by the CylM;The modified peptides are then proteolytically cleaved and secreted from the cell by CylB. CylB funct…	Capable of lysing erythrocytes, polymorphonuclear leukocytes and macrophages, as well as a broad range of gram-positive bacteria		_
CNEO_v2_1277	fhuC	Iron(3+)-hydroxamate ABC transporter, ATPase component	VFG000925	40.48	1	1	Escherichia coli CFT073	fepC	Enterobactin	VF0228	Nonspecific virulence factors,Iron uptake system,Siderophore	UPEC	A 669-kDa catecholate (which contain catechol rings) that is synthesized by E. coli and S. typhiumurium; Ferric enterobactin receptor FepA is a 724-residue integral outer membrane protein that transports ferric enterobactin into the periplasm; crystal structure of FepA: 1FEP	Iron uptake: the siderophore enterobactin imported through the FepA receptor and the FepBCDG system		_
CNEO_v2_2524	_	Putative secretion system protein	VFG000235	40.31	1	2	Neisseria meningitidis MC58	pilG	Type IV pili	VF0075	Offensive virulence factors,Adherence,Fimbrial structure	_	Pilin is synthesized as a precursor protein,processing by the PilD prepilin peptidase/transmethylase. Mature pilin subunit with an <alpha>-methylated phenylalanine residue at its N terminus (N-met-Phe). The pilin monomer contains a C-terminal globular head region and an N-terminal hydrophobic tail that folds into an unusually long <alpha>-helix. Pilin subunits polymerize into a right-handed helic…	Necessary for initial attachment, twitching motility and competence for natural transformation and autoagglutination		_
CNEO_v2_2487	_	Putative MotA/TolQ/ExbB proton channel	VFG014707	40.24	1	1	Pseudomonas aeruginosa PAO1	motC	_	_	_	_	_	_		_
CNEO_v2_4358	_	Putative glycosyl transferase part 1	VFG002219	40.15	1	2	Brucella melitensis bv. 1 str. 16M	cgs	C<beta>G	VF0366	Defensive virulence factors,Intracellular survival	_	_	Brucella cyclic <beta>-1,2-glucan could interfere with the maturation of the bacterial vacuole by disrupting cholesterol-rich lipid rafts present on phagosomal membranes and consequently prevent the Brucella containing vacuole (BCV) to fusion with lysosomes, and allowing Brucella to reach an endoplasmic reticulum-derived vacuole permissive for bacterial replication	B. pertussis LPS lacks a repetitive O-antigen due to the deletion of the wbm cluster; two types, band A and B. The band A trisaccharide from B. pertussis 1414 is composed of N-acetyl-D-glucosamine (D-GlcNAc), 2,3-diacetamido-2,3-dideoxy-D-mannuronic acid (D-ManNAc3NAcA), and 2-acetamido-4-methylaminofucose (FucNAc4NMe); The B. pertussis bpl locus is required for the biosynthesis of trisaccharide …	_
CNEO_v2_3808	flhG	Flagellar number negative regulator	VFG043350	40.15	1	1	Legionella pneumophila subsp. pneumophila str. Philadelphia 1	fleN	_	_	_	_	_	_		_
Strain NEC32
Label	Gene	Product	Vir Label	Ident %	OrderQ	OrderB	Vir Organism	Vir gene	VF Name	VF label	VF Classes	VF pathotype	VF structure	VF function	VF characteristic	VF mechanism	Eval	maxLrap	minLrap
UICW01_11601	clpP	ATP-dependent Clp protease proteolytic subunit	VFG000077	68.95	1	1	Listeria monocytogenes EGD-e	clpP	ClpP	VF0074	Defensive virulence factors,Stress protein	_	_	Serine protease involved in proteolysis and is required for growth under stress conditions	21.6 kDa protein belongs to a family of proteases highly conserved in prokaryotes and eukaryotes	_	5e-94	0.95	0.9596
UICW01_21014	fliC	fragment of Flagellin (part 2)	VFG001854	65.71	1	6	Legionella pneumophila subsp. pneumophila str. Philadelphia 1	fliC	Flagella	VF0157	Nonspecific virulence factors,Motility	_	_	Not required for intracellular growth but enhance the invasion capacity	Flagella expression is associated with the cellular cycle in L. pneumophila, the bacteria are not motile while multiplying in host cells, but become motile in the later stages of the infection process	_	2e-07	0.07368	0.94595
UICW01_20279	clpP	ATP-dependent Clp protease, proteolytic component	VFG000077	63.49	1	2	Listeria monocytogenes EGD-e	clpP	ClpP	VF0074	Defensive virulence factors,Stress protein	_	_	Serine protease involved in proteolysis and is required for growth under stress conditions	21.6 kDa protein belongs to a family of proteases highly conserved in prokaryotes and eukaryotes	_	3e-85	0.95455	0.97927
UICW01_10404	groL	60 kDa chaperonin (Protein Cpn60) (GroEL protein)	VFG001855	58.41	1	1	Legionella pneumophila subsp. pneumophila str. Philadelphia 1	htpB	Hsp60	VF0159	Offensive virulence factors,Adherence	_	_	Mediate a complement-independent attachment to mammalian and amoebal host cells	_	Specific receptors have not been identified	0	0.98364	1
UICW01_20992	fliP	Flagellar export protein component	VFG006607	57.62	6	1	Helicobacter pylori 26695	fliP	_	_	_	_	_	_	_	_	1e-53	0.58301	0.98693
UICW01_30080	_	fragment of Conserved hypothetical protein, Cell wall binding repeats (part 2)	VFG005313	56.94	2	28	Streptococcus pneumoniae R6	pspA	_	_	_	_	_	_	_	_	4e-23	0.11632	0.83721
UICW01_10164	clpC	ATP-dependent Clp protease, ATPase component	VFG000079	55.53	1	1	Listeria monocytogenes EGD-e	clpC	ClpC	VF0072	Defensive virulence factors,Stress protein	_	_	An ATPase promoting early escape form the phagosome of macrophages;ClpC is also required for adhesion and invasion, possibly by modulating the expression of InlA,InlB and ActA	27-kDa stress protein belongs to the Hsp100/Clp family; Regulation of Clp protease expression is mediated by CtsR, the product of the first gene in the ClpC operon	_	0	0.98171	0.99506
UICW01_10503	_	Putative UDP-N-acetylglucosamine 2-epimerase	VFG001373	55.49	1	1	Streptococcus pneumoniae TIGR4	cps4I	Capsule	VF0144	Defensive virulence factors,Antiphagocytosis	_	_	Resistant to complement deposition and masks cell wall-associated complement from being recognized by the complement receptors on phagocytes	Ninety different capsule types have been identified. Each has a structurally distinct capsule, composed of repeating oligosaccharide units joined by glycosidic linkages	_	7e-145	0.95039	0.99726
UICW01_20585	acpP	Acyl carrier protein (ACP)	VFG011430	54.41	1	1	Brucella melitensis bv. 1 str. 16M	acpXL	_	_	_	_	_	_	_	_	3e-21	0.87179	0.89474
UICW01_10503	_	Putative UDP-N-acetylglucosamine 2-epimerase	VFG001312	54.09	2	1	Staphylococcus aureus subsp. aureus MW2	cap8P	Capsule	VF0003	Defensive virulence factors,Antiphagocytosis	_	_	Prevent phagocytosis	Produced by over 90% of Staphylococcus aureus strains. Two serotypes (5 and 8) predominate among clinical isolates of S. aureus from humans	_	2e-141	0.98956	0.99475
UICW01_20992	fliP	Flagellar export protein component	VFG001915	53.94	1	1	Campylobacter jejuni subsp. jejuni NCTC 11168	fliP	Flagella	VF0114	Nonspecific virulence factors,Motility,Offensive virulence factors,Invasion,Phase variation,Chemotaxis	_	A single unsheathed flagellum that is present at each pole; Over 40 genes are involved in C. jejuni flagella biogenesis and assembly	Penetrating the mucus barrier; chemotaxis is also important for intestinal colonization;In the absence of a type III secretion system, the flagellar secretion apparatus appears to secrete several putative virulence proteins including FspA, FlaC and up to eight Cia proteins	Two different (approximately 59-kDa) flagellin subunits, FlaA and FlaB are subject to both antigenic variation and phase variation; The expression of FlaA and FlaB is controlled by different transcription factors, namely the alternative sigma28 (FlaA) and sigma54 (FlaB) transcription factors;post-translationally modified through O-linked glycosylation. The major modification are pseudaminic acid …	_	1e-83	0.9305	0.9877
UICW01_30008	_	Putative sugar transferase	VFG000032	53.89	1	1	Bordetella pertussis Tohama I	bplG	LPS	VF0033	Defensive virulence factors,Endotoxin	_	_	Prevents clearance of the organism by host surfactant protein; confers protection to the bacterium from complement-mediated cell lysis	B. pertussis LPS lacks a repetitive O-antigen due to the deletion of the wbm cluster; two types, band A and B. The band A trisaccharide from B. pertussis 1414 is composed of N-acetyl-D-glucosamine (D-GlcNAc), 2,3-diacetamido-2,3-dideoxy-D-mannuronic acid (D-ManNAc3NAcA), and 2-acetamido-4-methylaminofucose (FucNAc4NMe); The B. pertussis bpl locus is required for the biosynthesis of trisaccharide …	_	1e-65	0.9602	0.9797
UICW01_21332	gtaB	UTP--glucose-1-phosphate uridylyltransferase	VFG000964	53.66	1	1	Streptococcus pyogenes M1 GAS	hasC	Hyaluronic acid capsule	VF0244	Defensive virulence factors,Antiphagocytosis,Offensive virulence factors,Adherence,Invasion	_	Composed of a polymer of hyaluronic acid containing repeating units of glucuronic acid and N-acetylglucosamine	GAS capsular hyaluronate is chemically quite similar to that found in human connective tissue. Thus, the capsule not only prevents phagocytosis by the usual route of discouraging C3b binding but makes the bacteria look like 'self' to the immune system; binds to CD44 to induce marked cytoskeletal rearragements manifested by membrane ruffling and disruption of intercellular junctions, thus promotes…	_	_	2e-104	0.94408	0.99308
UICW01_21003	fliI	Flagellum-specific ATP synthase	VFG002144	53.39	1	1	Chlamydia trachomatis D/UW-3/CX	cdsN	TTSS	VF0344	Offensive virulence factors,Secretion system,Type III secretion system	_	_	Translocating different effectors into the host cell, depending on the phase of the developmental cycle	Type III secretion genes of Proteobacteria are usually tightly clustered in a pathogenicity island or on a plasmid, suggesting that they can be horizontally transferred as a unit. But chlamydial type III secretion loci are dispersed in at least three different chromosomal locations; The G+C contents of these loci, are similar to the overall G+C content of the genome, suggesting that the type III …	Chlamydial TTS effectors include translocated actin-recruiting phosphoprotein (Tarp), Ser/Thr protein kinase (Pkn5), negative regulator of TTS (CopN), inclusion membrane proteins IncA, IncB and IncC. The Tir-like effector protein Tarp might function as a receptor for an unidentified chlamydial intimin analog and mediate the recruitment of actin to the C. trachomatis inclusion. Tarp is activated u…	8e-155	1	1.00913
UICW01_30230	_	Putative UDP-2-acetamido-3-amino-2,3-dideoxy-D-glucuronate N-acetyltransferase WbpD	VFG000037	53.04	1	1	Bordetella pertussis Tohama I	bplB	LPS	VF0033	Defensive virulence factors,Endotoxin	_	_	Prevents clearance of the organism by host surfactant protein; confers protection to the bacterium from complement-mediated cell lysis	B. pertussis LPS lacks a repetitive O-antigen due to the deletion of the wbm cluster; two types, band A and B. The band A trisaccharide from B. pertussis 1414 is composed of N-acetyl-D-glucosamine (D-GlcNAc), 2,3-diacetamido-2,3-dideoxy-D-mannuronic acid (D-ManNAc3NAcA), and 2-acetamido-4-methylaminofucose (FucNAc4NMe); The B. pertussis bpl locus is required for the biosynthesis of trisaccharide …	_	2e-65	0.94271	0.94764
UICW01_21003	fliI	Flagellum-specific ATP synthase	VFG007158	52.8	2	1	Vibrio parahaemolyticus RIMD 2210633	vscN	T3SS1	VF0408	Offensive virulence factors,Secretion system,Type III secretion system	_	_	T3SS1 uses a multifaceted mechanism to cause the cytotoxicity of host cells, involving the induction of autophagy, cell rounding, and cell lysis.	Chromosome I encoded; similar to the Ysc secretion system in Yersinia; T3SS1 genes are positively regulated by VP1699 and negatively regulated by VP1698	The T3SS1 effector VopS could act to covalently modify a conserved threonine residue on Rho, Rac, and Cdc42 with adenosine 5¡ä-monophosphate (AMP). The resulting AMPylation prevented the interaction of Rho GTPases with downstream effectors, thereby inhibiting actin assembly in the infected cell.	2e-142	0.97273	0.97717
UICW01_30080	_	fragment of Conserved hypothetical protein, Cell wall binding repeats (part 2)	VFG005316	52.78	3	29	Streptococcus pneumoniae R6	pspC/cbpA	_	_	_	_	_	_	_	_	2e-22	0.10271	0.83721
UICW01_21015	fliC	fragment of Flagellin (part 1)	VFG001854	52.31	1	2	Legionella pneumophila subsp. pneumophila str. Philadelphia 1	fliC	Flagella	VF0157	Nonspecific virulence factors,Motility	_	_	Not required for intracellular growth but enhance the invasion capacity	Flagella expression is associated with the cellular cycle in L. pneumophila, the bacteria are not motile while multiplying in host cells, but become motile in the later stages of the infection process	_	6e-38	0.27368	0.98485
UICW01_21003	fliI	Flagellum-specific ATP synthase	VFG000048	51.67	4	1	Bordetella pertussis Tohama I	bscN	TTSS	VF0035	Offensive virulence factors,Secretion system,Type III secretion system	_	The bsc locus includes genes the encode components of the Bordetella type III secretion apparatus, secreted proteins and putative chaperones	The B. bronchiseptica TTSS modulates the host immune response, contributes to persistent colonization of the trachea	B. pertussis has genes that could encode a TTSS, but they seem not to be expressed. B. bronchiseptica and ovine B. parapertussis strains, by contrast, do have a functional TTSS	BopB, BopN, BopD, Bsp22 and BopC/BteA have been identified as type III secreted proteins; BopB and BopD are orthologues of the Yersinia YopB and YopD translocation proteins. BopB and BopD complex is responsible for the pore formation in the host plasma membrane that functions as the conduit for the transition of effector proteins into host cells; BopN is orthologous to YopN, which functions as a …	1e-140	0.94144	0.95434
UICW01_21003	fliI	Flagellum-specific ATP synthase	VFG000390	51.28	3	1	Yersinia pestis CO92	yscN	TTSS	VF0140	Offensive virulence factors,Secretion system,Type III secretion system	_	_	Deliver Yop effectors into the cytosol of host cells to disturb the dynamics of the cytoskeleton and block phagocytosis by macrophages and PMNs, also impair the production of pro-inflammatory cytokines, chemokines. These actions allow the survival of the invading Yersinia and their extracellular multiplication in lymphoid tissues	Y. pestis genome has shown the presence of a second TTSS, and a second TTSS has also been discovered in the most virulence biogroups of Y. enterocolitica. The role of this additional TTSS in virulence has not been addressed yet.	_	1e-141	0.98178	0.98402
UICW01_30079	_	fragment of Conserved hypothetical protein, Cell wall binding repeats (part 2)	VFG001355	51.25	1	12	Streptococcus pneumoniae TIGR4	cbpD	CBPs	VF0145	Offensive virulence factors,Adherence	_	_	CbpD, CbpE, CbpG, LytB and LytC play a role in adhesion and colonization of the nasopharynx	Surface protein: choline-binding	_	1e-26	0.17857	0.87912
UICW01_20560	uppS	Undecaprenyl pyrophosphate synthetase	VFG002190	51.06	1	1	Enterococcus faecalis V583	cpsA	Capsule	VF0361	Defensive virulence factors,Antiphagocytosis	_	_	Contributes to host immune evasion	The biosynthesis of capsular polysaccharides by E. faecalis is encoded by the csp operon, which includes 11 open reading frames (cpsA to cpsK ). However, only 7 open reading frames in the cps operon are essential for capsule production (cpsC, cpsD, cpsE, cpsG, cpsI, cpsJ , and cpsK); Previous genetic evidence demonstrated that E. faecalis isolates can be classified in 1 of 3 capsule operon polymo…	Masks bound C3 from detection on the surface of E. faecalis; masks lipoteichoic acid from detection	6e-78	0.86716	0.9252
UICW01_30079	_	fragment of Conserved hypothetical protein, Cell wall binding repeats (part 2)	VFG005313	51.02	3	27	Streptococcus pneumoniae R6	pspA	_	_	_	_	_	_	_	_	9e-25	0.15832	1.07692
UICW01_30116	rmlB	dTDP-glucose 4,6-dehydratase	VFG013368	50.89	1	1	Haemophilus influenzae Rd KW20	rffG	_	_	_	_	_	_	_	_	9e-116	0.99705	1.00297
UICW01_10929	mgtA	Magnesium-transporting ATPase	VFG000574	50.85	1	1	Salmonella enterica subsp. enterica serovar Typhimurium str. LT2	mgtB	MgtBC	VF0106	Nonspecific virulence factors,Magnesium uptake	serovar typhimurium	_	MgtA and MgtB are not required for intracellular survival or for virulence, MgtC is essential for both functions	Hypothesized to be a magnesium transporter	_	0	0.97687	1.00453
UICW01_20992	fliP	Flagellar export protein component	VFG001259	50.85	2	1	Pseudomonas aeruginosa PAO1	fliP	Flagella	VF0273	Offensive virulence factors,Adherence,Nonspecific virulence factors,Motility	_	_	Swimming motility; play a role in biofilm formation and other pathogenic adaptations	_	_	2e-74	0.90347	0.91765
UICW01_30080	_	fragment of Conserved hypothetical protein, Cell wall binding repeats (part 2)	VFG001355	50.63	1	16	Streptococcus pneumoniae TIGR4	cbpD	CBPs	VF0145	Offensive virulence factors,Adherence	_	_	CbpD, CbpE, CbpG, LytB and LytC play a role in adhesion and colonization of the nasopharynx	Surface protein: choline-binding	_	7e-26	0.17634	0.9186
UICW01_12041	adhE	Aldehyde-alcohol dehydrogenase	VFG006717	50.3	1	1	Listeria monocytogenes EGD-e	lap	Lap	VF0444	Offensive virulence factors,Adherence	_	_	Promotes bacterial adhesion to intestinal cells	Originally named surface protein p104, is a 104 kDa adhesion protein, present in every Listeria spp except L. grayi	Host cell receptor is Hsp60	0	0.97133	0.97806
UICW01_10164	clpC	ATP-dependent Clp protease, ATPase component	VFG000080	50.15	3	1	Listeria monocytogenes EGD-e	clpE	ClpE	VF0073	Defensive virulence factors,Stress protein	_	_	An ATPase required for prolonged survival at 42 degree; acts synergistically with ClpC in cell division	Belongs to HSP-100/Clp family	_	0	0.81335	0.90884
UICW01_20998	_	Flagellar basal body protein	VFG006701	50	2	3	Helicobacter pylori 26695	flgG	_	_	_	_	_	_	_	_	7e-26	0.38931	0.98077
UICW01_21014	fliC	fragment of Flagellin (part 2)	VFG002535	50	3	6	Burkholderia pseudomallei K96243	fliC	Flagella	VF0430	Offensive virulence factors,Invasion	_	_	Polar flagella required for motility and macrophage invasion	_	_	5e-05	0.09278	0.97297
UICW01_21014	fliC	fragment of Flagellin (part 2)	VFG001924	50	4	6	Campylobacter jejuni subsp. jejuni NCTC 11168	flaA	Flagella	VF0114	Nonspecific virulence factors,Motility,Offensive virulence factors,Invasion,Phase variation,Chemotaxis	_	A single unsheathed flagellum that is present at each pole; Over 40 genes are involved in C. jejuni flagella biogenesis and assembly	Penetrating the mucus barrier; chemotaxis is also important for intestinal colonization;In the absence of a type III secretion system, the flagellar secretion apparatus appears to secrete several putative virulence proteins including FspA, FlaC and up to eight Cia proteins	Two different (approximately 59-kDa) flagellin subunits, FlaA and FlaB are subject to both antigenic variation and phase variation; The expression of FlaA and FlaB is controlled by different transcription factors, namely the alternative sigma28 (FlaA) and sigma54 (FlaB) transcription factors;post-translationally modified through O-linked glycosylation. The major modification are pseudaminic acid …	_	6e-05	0.06294	0.97297
UICW01_21014	fliC	fragment of Flagellin (part 2)	VFG002322	50	5	8	Yersinia enterocolitica subsp. enterocolitica 8081	fliC	Flagella	VF0394	Nonspecific virulence factors,Motility,Offensive virulence factors,Secretion system,Type III secretion system,Invasion	_	_	Required for efficient cellular invasion.; YplA, a phospholipase is secreted by this type III flagellum secretion system. YplA is required for survival of Y. enterocolitica in the Peyer's patches and for stimulation of the acute inflammatory response of the host to the infection.	_	_	9e-05	0.0929	0.91892
UICW01_21014	fliC	fragment of Flagellin (part 2)	VFG002323	50	5	7	Yersinia enterocolitica subsp. enterocolitica 8081	fliC	Flagella	VF0394	Nonspecific virulence factors,Motility,Offensive virulence factors,Secretion system,Type III secretion system,Invasion	_	_	Required for efficient cellular invasion.; YplA, a phospholipase is secreted by this type III flagellum secretion system. YplA is required for survival of Y. enterocolitica in the Peyer's patches and for stimulation of the acute inflammatory response of the host to the infection.	_	_	9e-05	0.09214	0.91892
UICW01_21014	fliC	fragment of Flagellin (part 2)	VFG002321	50	5	6	Yersinia enterocolitica subsp. enterocolitica 8081	fliC	Flagella	VF0394	Nonspecific virulence factors,Motility,Offensive virulence factors,Secretion system,Type III secretion system,Invasion	_	_	Required for efficient cellular invasion.; YplA, a phospholipase is secreted by this type III flagellum secretion system. YplA is required for survival of Y. enterocolitica in the Peyer's patches and for stimulation of the acute inflammatory response of the host to the infection.	_	_	9e-05	0.08924	0.91892
UICW01_21003	fliI	Flagellum-specific ATP synthase	VFG043340	49.77	6	1	Legionella pneumophila subsp. pneumophila str. Philadelphia 1	fliI	_	_	_	_	_	_	_	_	4e-135	0.94667	0.9726
UICW01_10821	ppi	Peptidyl-prolyl cis-trans isomerase	VFG041304	49.69	1	1	Legionella pneumophila subsp. pneumophila str. Philadelphia 1	lirB	_	_	_	_	_	_	_	_	2e-40	0.70614	0.85638
UICW01_20992	fliP	Flagellar export protein component	VFG002338	49.53	5	1	Yersinia enterocolitica subsp. enterocolitica 8081	fliP	Flagella	VF0394	Nonspecific virulence factors,Motility,Offensive virulence factors,Secretion system,Type III secretion system,Invasion	_	_	Required for efficient cellular invasion.; YplA, a phospholipase is secreted by this type III flagellum secretion system. YplA is required for survival of Y. enterocolitica in the Peyer's patches and for stimulation of the acute inflammatory response of the host to the infection.	_	_	5e-72	0.81853	0.92982
UICW01_20992	fliP	Flagellar export protein component	VFG002494	49.15	3	1	Burkholderia pseudomallei K96243	fliP	Flagella	VF0430	Offensive virulence factors,Invasion	_	_	Polar flagella required for motility and macrophage invasion	_	_	1e-73	0.90347	0.9249
UICW01_21003	fliI	Flagellum-specific ATP synthase	VFG000192	49.07	5	1	Pseudomonas aeruginosa PAO1	pscN	TTSS	VF0083	Offensive virulence factors,Secretion system,Type III secretion system	_	The genes encoding the TTSS are clustered together and have been designated psc, pcr, exs and pop genes. The psc and prc genes primarily encode components of the bacterial secretion apparatus whereas the exs gene products are involved in regulation of this TTSS. Two pop genes encode proteins (PopB and PopD) that are essential for the translocation of the effectors into host cells	Transports four known effector proteins: ExoS, ExoT, ExoU and ExoY, although most strains generally do not express all four at the same time	_	_	7e-136	0.97727	0.98174
UICW01_20998	_	Flagellar basal body protein	VFG000278	49.04	3	1	Helicobacter pylori 26695	flgE_1	Flagella	VF0051	Nonspecific virulence factors,Motility	_	Comprised of three main components (filament, hook and basal body). The flagellar filament is composed primarily of repeating subunits of two polypeptides: FlaA (the major component) and FlaB (a minor component). The flagellar hook is comprised primarily of FlgE. The basal body is a multiprotein structure that serves as the proton motive force-driven motor that propels rotation.	Confers motility, allows the bacteria to penetrate and colonize the gastric mucus layer. The lumenal pH of the fasting human stomach is <2, but with the gastric mucus there is a pH gradient that ranges from pH 2 at the luminal surface to nearly neutral pH at the epithelial cell surface, so entry into the gastric mucus layer is important for H. pylori to escape extremely low pH	H. pylori typically produce 4-6 unipolar flagella, which are encased in a membranous sheath and capped by terminal bulbs	_	6e-24	0.14485	1
UICW01_30002	_	UDP-N-acetylglucosamine 2-epimerase homolog	VFG000035	48.88	1	1	Bordetella pertussis Tohama I	bplD	LPS	VF0033	Defensive virulence factors,Endotoxin	_	_	Prevents clearance of the organism by host surfactant protein; confers protection to the bacterium from complement-mediated cell lysis	B. pertussis LPS lacks a repetitive O-antigen due to the deletion of the wbm cluster; two types, band A and B. The band A trisaccharide from B. pertussis 1414 is composed of N-acetyl-D-glucosamine (D-GlcNAc), 2,3-diacetamido-2,3-dideoxy-D-mannuronic acid (D-ManNAc3NAcA), and 2-acetamido-4-methylaminofucose (FucNAc4NMe); The B. pertussis bpl locus is required for the biosynthesis of trisaccharide …	_	3e-108	0.98343	1.00565
UICW01_21015	fliC	fragment of Flagellin (part 1)	VFG002535	48.84	2	3	Burkholderia pseudomallei K96243	fliC	Flagella	VF0430	Offensive virulence factors,Invasion	_	_	Polar flagella required for motility and macrophage invasion	_	_	4e-35	0.33247	0.97727
UICW01_11582	msrA	Peptide methionine sulfoxide reductase MsrA	VFG037100	48.37	1	2	Neisseria meningitidis MC58	msrA/B(pilB	MsrAB	VF0456	Defensive virulence factors,Stress protein	_	_	Repairs oxidized proteins	Methionine sulfoxide reductases (Msr) are enzymes that catalyze the reduction of free and protein-bound methionine sulfoxide (MetSO) back to Met. Two structurally unrelated classes of Msrs have been described so far. MsrAs are stereo specific toward the S isomer on the sulfur of the sulfoxide function, whereas MsrBs are specific toward the R isomer	_	2e-48	0.2931	0.96226
UICW01_20899	pilT	Pilus retraction ATPase protein	VFG001223	48.35	1	1	Pseudomonas aeruginosa PAO1	pilT	Type IV pili	VF0082	Offensive virulence factors,Adherence,Twitching motility	_	_	Attaches to host cells, but not to mucin, causing a twitching motility that allows the bacteria to move along the cell surface; biofilm formation	PilA, B, C, D, E, F, M, N, O, P, Q, T, U, V, W, X, Y1, Y2, Z, and fimT, U. V are involved in the biogenesis and machanical function of pili, pilG, H, I, K, chpA, B, C, D, E, pilS, R, fimS, rpoN, algR, algU, and vfr are involved in transcriptional regulation and chemosensory pathways that control the expression or activity of the twitching motility of the pili	The C-terminal receptor-binding domain of pilin binds to asialoGM1 gangliosies on host cells. Generally, GM1 gangliosides contain a sialic acid moiety. P.aeruginosa produces a neuraminidase which removes sialic acid residues from the GM1 to form the asialoGM1, which is a better receptor for the pili; The asialoGM1 is present in increased abundance on the surface of cystic fibrosis respiratory epi…	8e-98	0.9569	0.96802
UICW01_20387	_	fragment of Putative ABC transporter, ATPase/permease components (part 2)	VFG013248	48.21	1	21	Haemophilus influenzae Rd KW20	msbA	_	_	_	_	_	_	_	_	9e-63	0.3816	0.96552
UICW01_20728	_	Putative trimeric LpxA-like enzyme	VFG045340	48.03	1	1	Brucella melitensis bv. 1 str. 16M	ricA	RicA	VF0414	Defensive virulence factors,Intracellular survival	_	_	Specifically interacts with GDP bound form of Rab2. the RicA-Rab2 interaction may affect the maturation of the Brucella-containing vacuole in a way that slows intracellular replication, thereby contributing to the evasion of the innate immune system.	The secretion system functional for RicA secretion remains to be discovered	_	1e-51	0.86857	0.91566
UICW01_20595	coaD	Phosphopantetheine adenylyltransferase (Pantetheine-phosphate adenylyltransferase)	VFG000320	47.97	1	1	Helicobacter pylori 26695	kdtB	LPS	VF0056	Defensive virulence factors,Endotoxin,Offensive virulence factors,Adherence	_	Under-phosphorylation and under-acylation of lipid A compared with enterobacterial lipid A; the average length of the fatty acid chains in H. pylori lipid A is longer (16 to 18 carbons) than in E. coli (12 to 14 carbons)	H. pylori LPS have much lower immunobiological activities than enterobacterial LPS, thus may prolong H. pylori infection for longer; mediates a lectin-like interaction with laminin, the binding may disrupt epithelial cell-basement membrane interactions contributing to the disruption of gastric mucosal integrity and the development of gastric leakiness associated with the bacterium	_	_	1e-46	0.93082	0.94268
UICW01_21003	fliI	Flagellum-specific ATP synthase	VFG000812	47.93	10	1	Escherichia coli O157:H7 str. EDL933	escN	TTSS	VF0191	Offensive virulence factors,Secretion system,Type III secretion system	EHEC	_	Injects Tir and other effector molecules directly into the host cell. Effector molecules activate cell-signaling pathways, causing alterations in the host cell cytoskeleton and resulting in the depolymerization of actin and the loss of microvilli	Encoded on the pathogenicity island known as the locus of enterocyte effacement (LEE)	_	4e-120	0.97309	0.99087
UICW01_11989	_	fragment of Putative ABC transporter, ATPase/permease components (part 3)	VFG000841	47.79	1	14	Escherichia coli O157:H7 str. EDL933	hlyB	Hemolysin	VF0207	Offensive virulence factors,Toxin,Membrane-damaging,Pore-forming,RTX toxin	EHEC	Pro-HlyA is activated in the cytoplasm to the hemolytically active form by HlyC, a fatty acid acyltransferase; C-terminal peptide Trp914-Arg936 is a major receptor-binding region; the HlyA export machinery consists of two specific inner mambrane (IM) proteins: HlyB, HlyD, and TolC, a multifunctional protein located in the outer membrane (OM); HlyB is inserted in the IM by eight hydrophobic <alpha…	Cytotoxic to many types of cells: erythrocytes, granulocytes, monocytes, endothelial cells and renal epithelial cells; stimulating the release of IL-1<beta> and TNF	Best-characterized RTX protein secreted by a type I secretion system: the structural gene encoding the hemolysin (hylA) is part of an operon that also encodes a dedicated export system (HylB and HylD comprising a type I secretion system) and a toxin modifying enzyme (HylC). The HylC protein is responsible for acylation of HylA, resulting in toxin activation; The hyl operon is found on a plasmid o…	HylA frist binds a receptor on the cell surface, a <beta>2-integrin in leukocytes or glycophorin in red blood cells, then becomes inserted in the cell membrane. Calcium binding to the glycine-rich repeats is essential for toxin activity	9e-59	0.32011	0.98261
UICW01_21015	fliC	fragment of Flagellin (part 1)	VFG002322	47.69	4	2	Yersinia enterocolitica subsp. enterocolitica 8081	fliC	Flagella	VF0394	Nonspecific virulence factors,Motility,Offensive virulence factors,Secretion system,Type III secretion system,Invasion	_	_	Required for efficient cellular invasion.; YplA, a phospholipase is secreted by this type III flagellum secretion system. YplA is required for survival of Y. enterocolitica in the Peyer's patches and for stimulation of the acute inflammatory response of the host to the infection.	_	_	8e-31	0.35519	0.98485
UICW01_21015	fliC	fragment of Flagellin (part 1)	VFG002323	47.69	5	2	Yersinia enterocolitica subsp. enterocolitica 8081	fliC	Flagella	VF0394	Nonspecific virulence factors,Motility,Offensive virulence factors,Secretion system,Type III secretion system,Invasion	_	_	Required for efficient cellular invasion.; YplA, a phospholipase is secreted by this type III flagellum secretion system. YplA is required for survival of Y. enterocolitica in the Peyer's patches and for stimulation of the acute inflammatory response of the host to the infection.	_	_	9e-31	0.3523	0.98485
UICW01_21015	fliC	fragment of Flagellin (part 1)	VFG002321	47.69	5	2	Yersinia enterocolitica subsp. enterocolitica 8081	fliC	Flagella	VF0394	Nonspecific virulence factors,Motility,Offensive virulence factors,Secretion system,Type III secretion system,Invasion	_	_	Required for efficient cellular invasion.; YplA, a phospholipase is secreted by this type III flagellum secretion system. YplA is required for survival of Y. enterocolitica in the Peyer's patches and for stimulation of the acute inflammatory response of the host to the infection.	_	_	9e-31	0.34121	0.98485
UICW01_21003	fliI	Flagellum-specific ATP synthase	VFG002499	47.66	9	1	Burkholderia pseudomallei K96243	fliI	Flagella	VF0430	Offensive virulence factors,Invasion	_	_	Polar flagella required for motility and macrophage invasion	_	_	1e-121	0.81836	0.97717
UICW01_21003	fliI	Flagellum-specific ATP synthase	VFG001254	47.64	7	1	Pseudomonas aeruginosa PAO1	fliI	Flagella	VF0273	Offensive virulence factors,Adherence,Nonspecific virulence factors,Motility	_	_	Swimming motility; play a role in biofilm formation and other pathogenic adaptations	_	_	8e-135	0.9867	1.01598
UICW01_20998	_	Flagellar basal body protein	VFG001930	47.57	1	1	Campylobacter jejuni subsp. jejuni NCTC 11168	flgE	Flagella	VF0114	Nonspecific virulence factors,Motility,Offensive virulence factors,Invasion,Phase variation,Chemotaxis	_	A single unsheathed flagellum that is present at each pole; Over 40 genes are involved in C. jejuni flagella biogenesis and assembly	Penetrating the mucus barrier; chemotaxis is also important for intestinal colonization;In the absence of a type III secretion system, the flagellar secretion apparatus appears to secrete several putative virulence proteins including FspA, FlaC and up to eight Cia proteins	Two different (approximately 59-kDa) flagellin subunits, FlaA and FlaB are subject to both antigenic variation and phase variation; The expression of FlaA and FlaB is controlled by different transcription factors, namely the alternative sigma28 (FlaA) and sigma54 (FlaB) transcription factors;post-translationally modified through O-linked glycosylation. The major modification are pseudaminic acid …	_	1e-28	0.11908	0.99038
UICW01_21003	fliI	Flagellum-specific ATP synthase	VFG002331	47.5	8	1	Yersinia enterocolitica subsp. enterocolitica 8081	fliI	Flagella	VF0394	Nonspecific virulence factors,Motility,Offensive virulence factors,Secretion system,Type III secretion system,Invasion	_	_	Required for efficient cellular invasion.; YplA, a phospholipase is secreted by this type III flagellum secretion system. YplA is required for survival of Y. enterocolitica in the Peyer's patches and for stimulation of the acute inflammatory response of the host to the infection.	_	_	1e-129	0.99323	1.00457
UICW01_21332	gtaB	UTP--glucose-1-phosphate uridylyltransferase	VFG013346	47.4	2	1	Haemophilus influenzae Rd KW20	galU	_	_	_	_	_	_	_	_	1e-86	0.97966	1
UICW01_21014	fliC	fragment of Flagellin (part 2)	VFG001246	47.22	6	7	Pseudomonas aeruginosa PAO1	fliC	Flagella	VF0273	Offensive virulence factors,Adherence,Nonspecific virulence factors,Motility	_	_	Swimming motility; play a role in biofilm formation and other pathogenic adaptations	_	_	0.0002	0.07377	0.97297
UICW01_10043	ppiB	Peptidyl-prolyl cis-trans isomerase	VFG041304	47.17	1	2	Legionella pneumophila subsp. pneumophila str. Philadelphia 1	lirB	_	_	_	_	_	_	_	_	1e-36	0.84574	0.91379
UICW01_20447	msrAB	Peptide methionine sulfoxide reductase	VFG037100	47.04	1	1	Neisseria meningitidis MC58	msrA/B(pilB	MsrAB	VF0456	Defensive virulence factors,Stress protein	_	_	Repairs oxidized proteins	Methionine sulfoxide reductases (Msr) are enzymes that catalyze the reduction of free and protein-bound methionine sulfoxide (MetSO) back to Met. Two structurally unrelated classes of Msrs have been described so far. MsrAs are stereo specific toward the S isomer on the sulfur of the sulfoxide function, whereas MsrBs are specific toward the R isomer	_	9e-90	0.61494	1.00943
UICW01_20899	pilT	Pilus retraction ATPase protein	VFG042870	46.69	2	1	Legionella pneumophila subsp. pneumophila str. Philadelphia 1	pilT	_	_	_	_	_	_	_	_	7e-94	0.95402	0.96512
UICW01_30079	_	fragment of Conserved hypothetical protein, Cell wall binding repeats (part 2)	VFG001357	46.67	2	27	Streptococcus pneumoniae TIGR4	cbpA	CbpA/PspC	VF0150	Offensive virulence factors,Adherence,Defensive virulence factors,Complement resistance	_	Structurally related to PspA, and its N-teriminal <alpha>-helical domain is highly variable in both size and sequence among difference strains of S. pneumoniae serotypes, a proline-rich region, and a C-terminal anchor responsible for the cell surface attachment; PDB code: 1W9R	Mediate adherence to sialic acid and lacto-N-neotetraose ligands present on cytokine-activated epithelial cells; specifically binds the secretory component of human secretory immunoglobulin A, human factor H, and complement component C3; involved in immune-cell recruitment and chemotaxis by stimulating the production of IL-8 from pulmonary epithelial cells; interacts with the human polymeric immu…	Also known as PspC, SpsA, Hic (factor H-binding inhibitor of complement); surface protein: choline-binding protein	_	8e-25	0.12987	0.98901
UICW01_30079	_	fragment of Conserved hypothetical protein, Cell wall binding repeats (part 2)	VFG005316	46.67	4	27	Streptococcus pneumoniae R6	pspC/cbpA	_	_	_	_	_	_	_	_	1e-24	0.12839	0.98901
UICW01_30080	_	fragment of Conserved hypothetical protein, Cell wall binding repeats (part 2)	VFG001357	46.51	4	28	Streptococcus pneumoniae TIGR4	cbpA	CbpA/PspC	VF0150	Offensive virulence factors,Adherence,Defensive virulence factors,Complement resistance	_	Structurally related to PspA, and its N-teriminal <alpha>-helical domain is highly variable in both size and sequence among difference strains of S. pneumoniae serotypes, a proline-rich region, and a C-terminal anchor responsible for the cell surface attachment; PDB code: 1W9R	Mediate adherence to sialic acid and lacto-N-neotetraose ligands present on cytokine-activated epithelial cells; specifically binds the secretory component of human secretory immunoglobulin A, human factor H, and complement component C3; involved in immune-cell recruitment and chemotaxis by stimulating the production of IL-8 from pulmonary epithelial cells; interacts with the human polymeric immu…	Also known as PspC, SpsA, Hic (factor H-binding inhibitor of complement); surface protein: choline-binding protein	_	2e-22	0.1241	1
UICW01_20387	_	fragment of Putative ABC transporter, ATPase/permease components (part 2)	VFG007023	46.36	2	11	Vibrio cholerae O1 biovar El Tor str. N16961	rtxB	_	_	_	_	_	_	_	_	4e-60	0.30556	0.94828
UICW01_21122	galE	UDP-glucose 4-epimerase	VFG002361	46.29	1	1	Yersinia enterocolitica subsp. enterocolitica 8081	galE	O-antigen	VF0392	Nonspecific virulence factors,Other	_	_	LPS O antigen mutants were severely impaired in their ability to colonize the Peyer's patches and did not colonize spleen and liver. The absence of O antigen in the outer membrane affects the expression of other Yersinia virulence factors.	Y. enterocolitica O antigen expression is temperature regulated.	_	3e-90	1.00298	1.02432
UICW01_20677	fabG	3-oxoacyl-[acyl-carrier-protein] reductase	VFG005767	46.28	1	1	Streptococcus agalactiae 2603V/R	cylG	_	_	_	_	_	_	_	_	1e-65	0.98374	1.00833
UICW01_21029	fliY	Flagellar motor switch phosphatase	VFG002018	46.24	1	1	Legionella pneumophila subsp. pneumophila str. Philadelphia 1	fliN	Flagella	VF0157	Nonspecific virulence factors,Motility	_	_	Not required for intracellular growth but enhance the invasion capacity	Flagella expression is associated with the cellular cycle in L. pneumophila, the bacteria are not motile while multiplying in host cells, but become motile in the later stages of the infection process	_	2e-24	0.23785	0.85321
UICW01_20387	_	fragment of Putative ABC transporter, ATPase/permease components (part 2)	VFG000907	45.74	3	14	Escherichia coli CFT073	hlyB	Hemolysin	VF0225	Offensive virulence factors,Toxin,Membrane-damaging,Pore-forming,RTX toxin	UPEC	Pro-HlyA is activated in the cytoplasm to the hemolytically active form by HlyC, a fatty acid acyltransferase; C-terminal peptide Trp914-Arg936 is a major receptor-binding region; the HlyA export machinery consists of two specific inner mambrane (IM) proteins: HlyB, HlyD, and TolC, a multifunctional protein located in the outer membrane (OM); HlyB is inserted in the IM by eight hydrophobic <alpha…	Cytotoxic to many types of cells: erythrocytes, granulocytes, monocytes, endothelial cells and renal epithelial cells; stimulating the release of IL-1<beta> and TNF	Best-characterized RTX protein secreted by a type I secretion system: the structural gene encoding the hemolysin (hylA) is part of an operon that also encodes a dedicated export system (HylB and HylD comprising a type I secretion system) and a toxin modifying enzyme (HylC). The HylC protein is responsible for acylation of HylA, resulting in toxin activation; The hyl operon is found on a plasmid o…	HylA frist binds a receptor on the cell surface, a <beta>2-integrin in leukocytes or glycophorin in red blood cells, then becomes inserted in the cell membrane. Calcium binding to the glycine-rich repeats is essential for membrane lysis	5e-59	0.31542	0.96121
UICW01_20387	_	fragment of Putative ABC transporter, ATPase/permease components (part 2)	VFG000841	45.74	5	18	Escherichia coli O157:H7 str. EDL933	hlyB	Hemolysin	VF0207	Offensive virulence factors,Toxin,Membrane-damaging,Pore-forming,RTX toxin	EHEC	Pro-HlyA is activated in the cytoplasm to the hemolytically active form by HlyC, a fatty acid acyltransferase; C-terminal peptide Trp914-Arg936 is a major receptor-binding region; the HlyA export machinery consists of two specific inner mambrane (IM) proteins: HlyB, HlyD, and TolC, a multifunctional protein located in the outer membrane (OM); HlyB is inserted in the IM by eight hydrophobic <alpha…	Cytotoxic to many types of cells: erythrocytes, granulocytes, monocytes, endothelial cells and renal epithelial cells; stimulating the release of IL-1<beta> and TNF	Best-characterized RTX protein secreted by a type I secretion system: the structural gene encoding the hemolysin (hylA) is part of an operon that also encodes a dedicated export system (HylB and HylD comprising a type I secretion system) and a toxin modifying enzyme (HylC). The HylC protein is responsible for acylation of HylA, resulting in toxin activation; The hyl operon is found on a plasmid o…	HylA frist binds a receptor on the cell surface, a <beta>2-integrin in leukocytes or glycophorin in red blood cells, then becomes inserted in the cell membrane. Calcium binding to the glycine-rich repeats is essential for toxin activity	1e-56	0.31586	0.96121
UICW01_20387	_	fragment of Putative ABC transporter, ATPase/permease components (part 2)	VFG009570	45.45	8	9	Mycobacterium tuberculosis H37Rv	irtA	_	_	_	_	_	_	_	_	5e-54	0.25611	0.94828
UICW01_20387	_	fragment of Putative ABC transporter, ATPase/permease components (part 2)	VFG001269	45.37	4	15	Bordetella pertussis Tohama I	cyaB	Cya	VF0028	Offensive virulence factors,Toxin,Intracellular toxin,Adenylate cyclase,Membrane-damaging,Pore-forming,RTX toxin	_	1706 residues-long protein, calmodulin-activated adenylate cyclase catalytic activity is located within the N-terminal 400 amino acids. The remaining 1306aa C-terminal cell binding domain, homologous to the Repeats-in-Toxin (RTX) family of calcium-binding, pore-forming bacterial protein toxins, mediates delivery of the catalytic domain into the cytoplasm of eukaryotic cells. The latter consists i…	Bifunctional toxin harboring both adenylate cyclase and hemolytic activities;function primarily as an anti-inflammatory factor	Originally identified as a hemolysin because it will lyse red blood cells; secreted by type I pathway and secretion requires CyaB, D, E proteins	Binds to <alpha>M<beta>2 integrin (CD11b/CD18, Mac-1, or CR3), activated by calmodulin and catalyzes the production of intracellular cAMP from ATP. This uncontrolled cAMP concentration leads to paralysis of the killing functions in phagocytic and immune effector cells	5e-58	0.30337	0.93103
UICW01_20992	fliP	Flagellar export protein component	VFG002016	45.28	4	1	Legionella pneumophila subsp. pneumophila str. Philadelphia 1	fliP	Flagella	VF0157	Nonspecific virulence factors,Motility	_	_	Not required for intracellular growth but enhance the invasion capacity	Flagella expression is associated with the cellular cycle in L. pneumophila, the bacteria are not motile while multiplying in host cells, but become motile in the later stages of the infection process	_	1e-73	0.98069	1.02008
UICW01_10432	_	dITP/XTP pyrophosphatase	VFG013265	45.27	1	1	Haemophilus influenzae Rd KW20	orfM	_	_	_	_	_	_	_	_	6e-41	0.99015	1.03077
UICW01_10904	clpB	Chaperone protein	VFG000080	45.27	3	2	Listeria monocytogenes EGD-e	clpE	ClpE	VF0073	Defensive virulence factors,Stress protein	_	_	An ATPase required for prolonged survival at 42 degree; acts synergistically with ClpC in cell division	Belongs to HSP-100/Clp family	_	0	0.80322	0.96409
UICW01_11989	_	fragment of Putative ABC transporter, ATPase/permease components (part 3)	VFG007023	45.25	3	16	Vibrio cholerae O1 biovar El Tor str. N16961	rtxB	_	_	_	_	_	_	_	_	7e-56	0.30694	0.96087
UICW01_20899	pilT	Pilus retraction ATPase protein	VFG000232	45.21	3	1	Neisseria meningitidis MC58	pilT	Type IV pili	VF0075	Offensive virulence factors,Adherence,Fimbrial structure	_	Pilin is synthesized as a precursor protein,processing by the PilD prepilin peptidase/transmethylase. Mature pilin subunit with an <alpha>-methylated phenylalanine residue at its N terminus (N-met-Phe). The pilin monomer contains a C-terminal globular head region and an N-terminal hydrophobic tail that folds into an unusually long <alpha>-helix. Pilin subunits polymerize into a right-handed helic…	Necessary for initial attachment, twitching motility and competence for natural transformation and autoagglutination	One or two different loci are used for the expression of the major pilin encoding gene (pilE), whereas various silent genes (pilS) are spread throughout the chromosome. Recombination between pilS and pilE copies leads to changes in the pilin coding sequence and subsequently to the expression of antigenically different pili. Mutations affecting the length of the homopolymeric G-run located in the …	The membrane co-factor protein(MCP or CD46) has been proposed as a cellular receptor for pilus of both pathogenic Neisseria. CD46 is a transmembrane C3b/C4b-binding glycoprotein which functions to control the activation state and deposition of complement, and thereby protects host cells from damage caused by the human complement system	4e-93	0.95977	0.96254
UICW01_30012	_	Putative polysaccharide biosynthesis protein, CapD-like domain	VFG001300	45.05	1	1	Staphylococcus aureus subsp. aureus MW2	cap8D	Capsule	VF0003	Defensive virulence factors,Antiphagocytosis	_	_	Prevent phagocytosis	Produced by over 90% of Staphylococcus aureus strains. Two serotypes (5 and 8) predominate among clinical isolates of S. aureus from humans	_	1e-150	0.8629	0.88138
UICW01_11989	_	fragment of Putative ABC transporter, ATPase/permease components (part 3)	VFG000907	44.98	2	18	Escherichia coli CFT073	hlyB	Hemolysin	VF0225	Offensive virulence factors,Toxin,Membrane-damaging,Pore-forming,RTX toxin	UPEC	Pro-HlyA is activated in the cytoplasm to the hemolytically active form by HlyC, a fatty acid acyltransferase; C-terminal peptide Trp914-Arg936 is a major receptor-binding region; the HlyA export machinery consists of two specific inner mambrane (IM) proteins: HlyB, HlyD, and TolC, a multifunctional protein located in the outer membrane (OM); HlyB is inserted in the IM by eight hydrophobic <alpha…	Cytotoxic to many types of cells: erythrocytes, granulocytes, monocytes, endothelial cells and renal epithelial cells; stimulating the release of IL-1<beta> and TNF	Best-characterized RTX protein secreted by a type I secretion system: the structural gene encoding the hemolysin (hylA) is part of an operon that also encodes a dedicated export system (HylB and HylD comprising a type I secretion system) and a toxin modifying enzyme (HylC). The HylC protein is responsible for acylation of HylA, resulting in toxin activation; The hyl operon is found on a plasmid o…	HylA frist binds a receptor on the cell surface, a <beta>2-integrin in leukocytes or glycophorin in red blood cells, then becomes inserted in the cell membrane. Calcium binding to the glycine-rich repeats is essential for membrane lysis	7e-57	0.3239	0.99565
UICW01_21015	fliC	fragment of Flagellin (part 1)	VFG001246	44.62	3	2	Pseudomonas aeruginosa PAO1	fliC	Flagella	VF0273	Offensive virulence factors,Adherence,Nonspecific virulence factors,Motility	_	_	Swimming motility; play a role in biofilm formation and other pathogenic adaptations	_	_	6e-34	0.26639	0.98485
UICW01_20992	fliP	Flagellar export protein component	VFG000394	44.6	8	1	Yersinia pestis CO92	yscR	TTSS	VF0140	Offensive virulence factors,Secretion system,Type III secretion system	_	_	Deliver Yop effectors into the cytosol of host cells to disturb the dynamics of the cytoskeleton and block phagocytosis by macrophages and PMNs, also impair the production of pro-inflammatory cytokines, chemokines. These actions allow the survival of the invading Yersinia and their extracellular multiplication in lymphoid tissues	Y. pestis genome has shown the presence of a second TTSS, and a second TTSS has also been discovered in the most virulence biogroups of Y. enterocolitica. The role of this additional TTSS in virulence has not been addressed yet.	_	2e-50	0.82239	0.98157
UICW01_20387	_	fragment of Putative ABC transporter, ATPase/permease components (part 2)	VFG000366	44.55	6	8	Yersinia pestis CO92	ybtQ	Yersiniabactin	VF0136	Nonspecific virulence factors,Iron uptake system,Siderophore	_	Yeriniabactin belongs to a small sub-group of phenolate siderophores and has an affinity for ferric iron (KD=4 x 10-36) much higher than for ferrous iron.	FyuA/Psn-Irp system uses yersiniabactin, a siderophore that can remove iron from a number of mammalian proteins, due to its extremely high affinity for ferric iron	One of the major differences between low- and high-pathogenicity Yersinia lies in their ability to capture the iron molecules necessary for their systemic dissemination in the host	YbtA is an AraC-like regulator required for transcription of fyuA/psn, irp2 and ybtP, also downregulate its own transcription; In the presence of iron, Fur, a cytosolic protein that on binding ferrous iron changes conformation and binds DNA at a specific site called a Fur box, thus preventing transcription, downregulates transcription of fyuA/psn, irp2 and other iron-regulated genes	4e-56	0.36667	0.94828
UICW01_21014	fliC	fragment of Flagellin (part 2)	VFG000277	44.44	7	5	Helicobacter pylori 26695	flaB	Flagella	VF0051	Nonspecific virulence factors,Motility	_	Comprised of three main components (filament, hook and basal body). The flagellar filament is composed primarily of repeating subunits of two polypeptides: FlaA (the major component) and FlaB (a minor component). The flagellar hook is comprised primarily of FlgE. The basal body is a multiprotein structure that serves as the proton motive force-driven motor that propels rotation.	Confers motility, allows the bacteria to penetrate and colonize the gastric mucus layer. The lumenal pH of the fasting human stomach is <2, but with the gastric mucus there is a pH gradient that ranges from pH 2 at the luminal surface to nearly neutral pH at the epithelial cell surface, so entry into the gastric mucus layer is important for H. pylori to escape extremely low pH	H. pylori typically produce 4-6 unipolar flagella, which are encased in a membranous sheath and capped by terminal bulbs	_	0.0006	0.07004	0.97297
UICW01_30079	_	fragment of Conserved hypothetical protein, Cell wall binding repeats (part 2)	VFG001361	44.44	5	26	Streptococcus pneumoniae TIGR4	pspA	PspA	VF0152	Defensive virulence factors,Complement resistance	_	Four distinct domains:; an N-terminal highly charged <alpha>-helical region forms a coiled-coil structure, contains the protection-eliciting epitopes and much of the variability in sequence; a proline-rich domain acts as a tether and allows for greater flexibility and movement of the N-terminal functional module; a stretch of 10 highly conserved 20-amino-acid repeats, choline-binding domain; a ta…	Inhibits complement activation and reduces the effectiveness of complement receptor-mediated clearance mechanisms by preventing the deposition of C3b on the cell surface; binds to lactoferrin, the iron starage glycoprotein predominantly located in mucosal secretions, may be involved in iron acquistion	Surface protein: choline binding protein	PspA anti-complement function is attributed to the structural properties: dipole-like molecular; The electropositive end of the functional module of the molecule stabilizes the electronegative capsule; The other end of the functional module of PspA is electronegative and points away from pneumococci due to repulsive interactions with the electronegative capsule. This electronegative part of the P…	8e-24	0.12097	0.98901
UICW01_30080	_	fragment of Conserved hypothetical protein, Cell wall binding repeats (part 2)	VFG001361	44.19	5	31	Streptococcus pneumoniae TIGR4	pspA	PspA	VF0152	Defensive virulence factors,Complement resistance	_	Four distinct domains:; an N-terminal highly charged <alpha>-helical region forms a coiled-coil structure, contains the protection-eliciting epitopes and much of the variability in sequence; a proline-rich domain acts as a tether and allows for greater flexibility and movement of the N-terminal functional module; a stretch of 10 highly conserved 20-amino-acid repeats, choline-binding domain; a ta…	Inhibits complement activation and reduces the effectiveness of complement receptor-mediated clearance mechanisms by preventing the deposition of C3b on the cell surface; binds to lactoferrin, the iron starage glycoprotein predominantly located in mucosal secretions, may be involved in iron acquistion	Surface protein: choline binding protein	PspA anti-complement function is attributed to the structural properties: dipole-like molecular; The electropositive end of the functional module of the molecule stabilizes the electronegative capsule; The other end of the functional module of PspA is electronegative and points away from pneumococci due to repulsive interactions with the electronegative capsule. This electronegative part of the P…	2e-21	0.11559	1
UICW01_20674	fabZ	3-hydroxyacyl-[acyl-carrier-protein] dehydratase	VFG011399	44.12	1	1	Brucella melitensis bv. 1 str. 16M	fabZ	_	_	_	_	_	_	_	_	4e-32	0.78613	0.95775
UICW01_20998	_	Flagellar basal body protein	VFG002513	44.12	4	3	Burkholderia pseudomallei K96243	flgG	Flagella	VF0430	Offensive virulence factors,Invasion	_	_	Polar flagella required for motility and macrophage invasion	_	_	1e-21	0.38931	0.98077
UICW01_10904	clpB	Chaperone protein	VFG000079	44.09	2	2	Listeria monocytogenes EGD-e	clpC	ClpC	VF0072	Defensive virulence factors,Stress protein	_	_	An ATPase promoting early escape form the phagosome of macrophages;ClpC is also required for adhesion and invasion, possibly by modulating the expression of InlA,InlB and ActA	27-kDa stress protein belongs to the Hsp100/Clp family; Regulation of Clp protease expression is mediated by CtsR, the product of the first gene in the ClpC operon	_	0	1.0023	1.0622
UICW01_21323	flhB	Flagellar biogenesis protein	VFG043362	44.05	2	1	Legionella pneumophila subsp. pneumophila str. Philadelphia 1	flhB	_	_	_	_	_	_	_	_	3e-14	0.75	0.85714
UICW01_20387	_	fragment of Putative ABC transporter, ATPase/permease components (part 2)	VFG000365	43.78	7	12	Yersinia pestis CO92	ybtP	Yersiniabactin	VF0136	Nonspecific virulence factors,Iron uptake system,Siderophore	_	Yeriniabactin belongs to a small sub-group of phenolate siderophores and has an affinity for ferric iron (KD=4 x 10-36) much higher than for ferrous iron.	FyuA/Psn-Irp system uses yersiniabactin, a siderophore that can remove iron from a number of mammalian proteins, due to its extremely high affinity for ferric iron	One of the major differences between low- and high-pathogenicity Yersinia lies in their ability to capture the iron molecules necessary for their systemic dissemination in the host	YbtA is an AraC-like regulator required for transcription of fyuA/psn, irp2 and ybtP, also downregulate its own transcription; In the presence of iron, Fur, a cytosolic protein that on binding ferrous iron changes conformation and binds DNA at a specific site called a Fur box, thus preventing transcription, downregulates transcription of fyuA/psn, irp2 and other iron-regulated genes	1e-54	0.36167	0.93534
UICW01_30067	algI	putative alginate O-acetylase AlgI	VFG000130	43.75	1	2	Pseudomonas aeruginosa PAO1	algI	Alginate	VF0091	Defensive virulence factors,Antiphagocytosis,Serum resistance	_	Alginate is a linear polymer of high molecular weight composed of the uronic acids <beta>-D-mannuronate and its C-5 epimer, <alpha>-L-guluronate, which are linked by <beta>-1,4 glycosidic bonds; The early steps in the biosynthesis of alginate to form GDP mannuronic acid require the products of algA and algC to convert fructose-6-phosphate to GDP-mannose and then require the product of algD to con…	Allows the bacteria form biofilm; contributes to the persistence of the bacteria in the CF lung: act as an adhesin, preventing the bacteria from being expelled from the lung, and alginate slime layer makes it more difficult for phagocytes to ingest and kill the bacteria	Alginate production is frequently referred to as mucoidy because colonies producing alginate have a wet glistening (mucoid) appearance, which is very different from that of colonies not producing alginate; most of the alginate biosynthetic genes are clustered in the algD operon; Alginate production is highly regulated. Regulatory genes are located in two areas far removed from the biosynthetic ge…	_	1e-91	0.61538	0.86957
UICW01_20998	_	Flagellar basal body protein	VFG002511	43.62	9	1	Burkholderia pseudomallei K96243	flgE	Flagella	VF0430	Offensive virulence factors,Invasion	_	_	Polar flagella required for motility and macrophage invasion	_	_	9e-16	0.2276	0.90385
UICW01_10397	adh	NADPH-dependent butanol dehydrogenase	VFG006717	43.44	1	2	Listeria monocytogenes EGD-e	lap	Lap	VF0444	Offensive virulence factors,Adherence	_	_	Promotes bacterial adhesion to intestinal cells	Originally named surface protein p104, is a 104 kDa adhesion protein, present in every Listeria spp except L. grayi	Host cell receptor is Hsp60	3e-95	0.44919	1.00517
UICW01_11742	_	Putative short-chain dehydrogenase/reductase SDR protein	VFG005767	43.42	1	3	Streptococcus agalactiae 2603V/R	cylG	_	_	_	_	_	_	_	_	6e-33	0.63333	1.00662
UICW01_21122	galE	UDP-glucose 4-epimerase	VFG013286	43.36	2	1	Haemophilus influenzae Rd KW20	galE	_	_	_	_	_	_	_	_	3e-85	1.00296	1.0304
UICW01_20989	flhA	Flagellar export protein component	VFG002522	43.24	3	1	Burkholderia pseudomallei K96243	flhA	Flagella	VF0430	Offensive virulence factors,Invasion	_	_	Polar flagella required for motility and macrophage invasion	_	_	0	0.96143	0.97962
UICW01_20943	_	Putative aspartyl/glutamyl-tRNA amidotransferase subunit B-related, GatB/Yqey domain	VFG045566	43.15	1	1	Legionella pneumophila subsp. pneumophila str. Philadelphia 1	lpg2359	Dot/Icm	VF0156	Offensive virulence factors,Secretion system,Type IV secretion system	_	Majority of the dot/icm genes are predicted to encode membrane-associated proteins;DotA is an integral cytoplasmic membrane protein with 8 membrane-spanning domians; IcmK and IcmB proteins are on bacterial surface; IcmQ, IcmS, IcmR, IcmW located in the bacterial cytoplasm;IcmS, IcmW, IvgA are chaperons; IcmX are periplasmic protein; RalF structure: 1XSZ	Allows survival and growth in macrophages, prevent phagosome acifidication and lysosome fusion, essential for induction of apoptosis in human macrophages	14 genes share detecable homology to the tra/trb genes of col1b-P9 plasmid, a member of the IncI class of conjugal plasmids; the second type IV secretion apparatus lvh(Legionella vir homologs) system is poorly characterized. Its 11 genes are located on a genomic-island-like region. It might play a role in the efficiency of host cell infection by L. pneumophila grown at lower temperatures. However…	Assemble and activate a type IV secretion system in the bacterial membrane that exports plasmid and virulence factors to inhibit the phago-lysosome fusion and reprogram the Legionella-bearing vacuole; IcmS was shown to bind members of the SidE family (SidE, SdeA, SdeB, SdeC) and to be required for the export of SdeA; IcmW interacted with and was required for the translocation of additional Dot/Ic…	1e-36	0.97333	0.9932
UICW01_11763	_	Conserved hypothetical protein, Sel1-like	VFG010515	43.1	1	1	Legionella pneumophila subsp. pneumophila str. Philadelphia 1	lidL	_	_	_	_	_	_	_	_	5e-59	0.46869	0.87218
UICW01_20992	fliP	Flagellar export protein component	VFG000188	42.79	9	1	Pseudomonas aeruginosa PAO1	pscR	TTSS	VF0083	Offensive virulence factors,Secretion system,Type III secretion system	_	The genes encoding the TTSS are clustered together and have been designated psc, pcr, exs and pop genes. The psc and prc genes primarily encode components of the bacterial secretion apparatus whereas the exs gene products are involved in regulation of this TTSS. Two pop genes encode proteins (PopB and PopD) that are essential for the translocation of the effectors into host cells	Transports four known effector proteins: ExoS, ExoT, ExoU and ExoY, although most strains generally do not express all four at the same time	_	_	3e-49	0.80309	0.95853
UICW01_20991	fliQ	Flagellar export protein component	VFG006667	42.53	1	1	Helicobacter pylori 26695	fliQ	_	_	_	_	_	_	_	_	4e-16	0.97753	0.98864
UICW01_20992	fliP	Flagellar export protein component	VFG007162	42.38	7	1	Vibrio parahaemolyticus RIMD 2210633	vscR	T3SS1	VF0408	Offensive virulence factors,Secretion system,Type III secretion system	_	_	T3SS1 uses a multifaceted mechanism to cause the cytotoxicity of host cells, involving the induction of autophagy, cell rounding, and cell lysis.	Chromosome I encoded; similar to the Ysc secretion system in Yersinia; T3SS1 genes are positively regulated by VP1699 and negatively regulated by VP1698	The T3SS1 effector VopS could act to covalently modify a conserved threonine residue on Rho, Rac, and Cdc42 with adenosine 5¡ä-monophosphate (AMP). The resulting AMPylation prevented the interaction of Rho GTPases with downstream effectors, thereby inhibiting actin assembly in the infected cell.	8e-51	0.81081	0.97222
UICW01_11989	_	fragment of Putative ABC transporter, ATPase/permease components (part 3)	VFG013248	42.36	4	22	Haemophilus influenzae Rd KW20	msbA	_	_	_	_	_	_	_	_	2e-53	0.39012	0.99565
UICW01_30121	_	fragment of Putative UDP-glucose:undecaprenyl-phosphate glucose-1-phosphate transferase (part 2)	VFG001309	42.16	1	1	Staphylococcus aureus subsp. aureus MW2	cap8M	Capsule	VF0003	Defensive virulence factors,Antiphagocytosis	_	_	Prevent phagocytosis	Produced by over 90% of Staphylococcus aureus strains. Two serotypes (5 and 8) predominate among clinical isolates of S. aureus from humans	_	2e-43	0.84091	1
UICW01_20989	flhA	Flagellar export protein component	VFG001916	42.14	5	1	Campylobacter jejuni subsp. jejuni NCTC 11168	flhA	Flagella	VF0114	Nonspecific virulence factors,Motility,Offensive virulence factors,Invasion,Phase variation,Chemotaxis	_	A single unsheathed flagellum that is present at each pole; Over 40 genes are involved in C. jejuni flagella biogenesis and assembly	Penetrating the mucus barrier; chemotaxis is also important for intestinal colonization;In the absence of a type III secretion system, the flagellar secretion apparatus appears to secrete several putative virulence proteins including FspA, FlaC and up to eight Cia proteins	Two different (approximately 59-kDa) flagellin subunits, FlaA and FlaB are subject to both antigenic variation and phase variation; The expression of FlaA and FlaB is controlled by different transcription factors, namely the alternative sigma28 (FlaA) and sigma54 (FlaB) transcription factors;post-translationally modified through O-linked glycosylation. The major modification are pseudaminic acid …	_	7e-175	0.96685	1.01892
UICW01_30121	_	fragment of Putative UDP-glucose:undecaprenyl-phosphate glucose-1-phosphate transferase (part 2)	VFG001348	42.02	4	1	Streptococcus agalactiae 2603V/R	cpsE	Capsule	VF0274	Defensive virulence factors,Antiphagocytosis,Serum resistance	_	The different capsular polysaccharides consists of high-molecular-weight polymers with a repeating unit composed of glucose, galactose, N-acetylglucosamine and sialic acid; sialic acid plays important role in virulence	Inhibits the binding of the activated complement factor C3b to the surface of S. agalactiae, preventing the activation of the alternative complement pathway and inhibits complement-mediated opsonophagocytosis	GBS can be suclassified into serotypes according to the immunologic type of the polysaccharide capsule. Of the nine serotypes described so far, the type Ia, Ib, II, III and V are reponsible for the majority of invasive human GBS disease; serotype III is particularly important becasue it causes the majority of infection to neonates	_	8e-36	0.40693	0.85455
UICW01_21323	flhB	Flagellar biogenesis protein	VFG002523	41.77	5	2	Burkholderia pseudomallei K96243	flhB	Flagella	VF0430	Offensive virulence factors,Invasion	_	_	Polar flagella required for motility and macrophage invasion	_	_	3e-08	0.19506	0.80612
UICW01_11699	relA	GTP pyrophosphokinase	VFG001826	41.76	2	1	Mycobacterium tuberculosis H37Rv	relA	RelA	VF0287	Regulation of virulence-associated genes,Regulation	_	_	Associated with stationary phase adaptation and long-term survival	_	Produce ppGpp (guanosine 5'-diphosphate 3'-diphosphate), an 'alarmone' that suppresses synthesis of stable RNA, induces degradative pathways and modulates expression of genes involved in DNA replication	0	0.92152	0.98779
UICW01_20998	_	Flagellar basal body protein	VFG001913	41.75	5	3	Campylobacter jejuni subsp. jejuni NCTC 11168	flgG	Flagella	VF0114	Nonspecific virulence factors,Motility,Offensive virulence factors,Invasion,Phase variation,Chemotaxis	_	A single unsheathed flagellum that is present at each pole; Over 40 genes are involved in C. jejuni flagella biogenesis and assembly	Penetrating the mucus barrier; chemotaxis is also important for intestinal colonization;In the absence of a type III secretion system, the flagellar secretion apparatus appears to secrete several putative virulence proteins including FspA, FlaC and up to eight Cia proteins	Two different (approximately 59-kDa) flagellin subunits, FlaA and FlaB are subject to both antigenic variation and phase variation; The expression of FlaA and FlaB is controlled by different transcription factors, namely the alternative sigma28 (FlaA) and sigma54 (FlaB) transcription factors;post-translationally modified through O-linked glycosylation. The major modification are pseudaminic acid …	_	1e-20	0.39163	0.99038
UICW01_11989	_	fragment of Putative ABC transporter, ATPase/permease components (part 3)	VFG001269	41.74	5	20	Bordetella pertussis Tohama I	cyaB	Cya	VF0028	Offensive virulence factors,Toxin,Intracellular toxin,Adenylate cyclase,Membrane-damaging,Pore-forming,RTX toxin	_	1706 residues-long protein, calmodulin-activated adenylate cyclase catalytic activity is located within the N-terminal 400 amino acids. The remaining 1306aa C-terminal cell binding domain, homologous to the Repeats-in-Toxin (RTX) family of calcium-binding, pore-forming bacterial protein toxins, mediates delivery of the catalytic domain into the cytoplasm of eukaryotic cells. The latter consists i…	Bifunctional toxin harboring both adenylate cyclase and hemolytic activities;function primarily as an anti-inflammatory factor	Originally identified as a hemolysin because it will lyse red blood cells; secreted by type I pathway and secretion requires CyaB, D, E proteins	Binds to <alpha>M<beta>2 integrin (CD11b/CD18, Mac-1, or CR3), activated by calmodulin and catalyzes the production of intracellular cAMP from ATP. This uncontrolled cAMP concentration leads to paralysis of the killing functions in phagocytic and immune effector cells	7e-51	0.32303	1
UICW01_21014	fliC	fragment of Flagellin (part 2)	VFG001923	41.67	8	6	Campylobacter jejuni subsp. jejuni NCTC 11168	flaB	Flagella	VF0114	Nonspecific virulence factors,Motility,Offensive virulence factors,Invasion,Phase variation,Chemotaxis	_	A single unsheathed flagellum that is present at each pole; Over 40 genes are involved in C. jejuni flagella biogenesis and assembly	Penetrating the mucus barrier; chemotaxis is also important for intestinal colonization;In the absence of a type III secretion system, the flagellar secretion apparatus appears to secrete several putative virulence proteins including FspA, FlaC and up to eight Cia proteins	Two different (approximately 59-kDa) flagellin subunits, FlaA and FlaB are subject to both antigenic variation and phase variation; The expression of FlaA and FlaB is controlled by different transcription factors, namely the alternative sigma28 (FlaA) and sigma54 (FlaB) transcription factors;post-translationally modified through O-linked glycosylation. The major modification are pseudaminic acid …	_	0.002	0.06294	0.97297
UICW01_30007	_	Putative glycosyltransferase	VFG000034	41.46	1	1	Bordetella pertussis Tohama I	bplE	LPS	VF0033	Defensive virulence factors,Endotoxin	_	_	Prevents clearance of the organism by host surfactant protein; confers protection to the bacterium from complement-mediated cell lysis	B. pertussis LPS lacks a repetitive O-antigen due to the deletion of the wbm cluster; two types, band A and B. The band A trisaccharide from B. pertussis 1414 is composed of N-acetyl-D-glucosamine (D-GlcNAc), 2,3-diacetamido-2,3-dideoxy-D-mannuronic acid (D-ManNAc3NAcA), and 2-acetamido-4-methylaminofucose (FucNAc4NMe); The B. pertussis bpl locus is required for the biosynthesis of trisaccharide …	_	3e-115	0.97852	1.00985
UICW01_30426	_	Acetyltransferase	VFG001306	41.46	1	2	Staphylococcus aureus subsp. aureus MW2	cap8J	Capsule	VF0003	Defensive virulence factors,Antiphagocytosis	_	_	Prevent phagocytosis	Produced by over 90% of Staphylococcus aureus strains. Two serotypes (5 and 8) predominate among clinical isolates of S. aureus from humans	_	5e-16	0.44324	0.80392
UICW01_20989	flhA	Flagellar export protein component	VFG002012	41.43	2	1	Legionella pneumophila subsp. pneumophila str. Philadelphia 1	flhA	Flagella	VF0157	Nonspecific virulence factors,Motility	_	_	Not required for intracellular growth but enhance the invasion capacity	Flagella expression is associated with the cellular cycle in L. pneumophila, the bacteria are not motile while multiplying in host cells, but become motile in the later stages of the infection process	_	0	0.96965	0.97671
UICW01_10975	cbh	Choloylglycine hydrolase (bile salt hydrolase, CBAH)	VFG002162	41.39	1	1	Listeria monocytogenes EGD-e	bsh	BSH	VF0350	Defensive virulence factors,Bile resistance	_	_	Involved in resisting the acute toxicity of bile and bile salts, important for intestinal persistence of L. monocytogenes	The bsh gene is positively regulated by the central listerial virulence regulator PrfA in vivo	Bile salts are the end products of the cholesterol metabolism in the liver and are stored in the gall bladder and released into the duodenum, helping fat digestion. In addition, bile salts are known to have antimicrobial activity since they are amphipathic molecules which can attack and degrade lipid membranes. BSH can transform and inactive the bile salts by catalyzing the hydrolysis of the amid…	1e-81	1.00608	1.01846
UICW01_10239	vanR	Regulatory protein VanR	VFG001225	41.38	4	3	Pseudomonas aeruginosa PAO1	pilG	Type IV pili	VF0082	Offensive virulence factors,Adherence,Twitching motility	_	_	Attaches to host cells, but not to mucin, causing a twitching motility that allows the bacteria to move along the cell surface; biofilm formation	PilA, B, C, D, E, F, M, N, O, P, Q, T, U, V, W, X, Y1, Y2, Z, and fimT, U. V are involved in the biogenesis and machanical function of pili, pilG, H, I, K, chpA, B, C, D, E, pilS, R, fimS, rpoN, algR, algU, and vfr are involved in transcriptional regulation and chemosensory pathways that control the expression or activity of the twitching motility of the pili	The C-terminal receptor-binding domain of pilin binds to asialoGM1 gangliosies on host cells. Generally, GM1 gangliosides contain a sialic acid moiety. P.aeruginosa produces a neuraminidase which removes sialic acid residues from the GM1 to form the asialoGM1, which is a better receptor for the pili; The asialoGM1 is present in increased abundance on the surface of cystic fibrosis respiratory epi…	4e-22	0.50435	0.85926
UICW01_20989	flhA	Flagellar export protein component	VFG001263	41.33	1	1	Pseudomonas aeruginosa PAO1	flhA	Flagella	VF0273	Offensive virulence factors,Adherence,Nonspecific virulence factors,Motility	_	_	Swimming motility; play a role in biofilm formation and other pathogenic adaptations	_	_	0	0.95474	0.98253
UICW01_30121	_	fragment of Putative UDP-glucose:undecaprenyl-phosphate glucose-1-phosphate transferase (part 2)	VFG001369	41.12	2	1	Streptococcus pneumoniae TIGR4	cps4E	Capsule	VF0144	Defensive virulence factors,Antiphagocytosis	_	_	Resistant to complement deposition and masks cell wall-associated complement from being recognized by the complement receptors on phagocytes	Ninety different capsule types have been identified. Each has a structurally distinct capsule, composed of repeating oligosaccharide units joined by glycosidic linkages	_	3e-40	0.89545	0.93365
UICW01_30008	_	Putative sugar transferase	VFG013365	40.99	5	2	Haemophilus influenzae Rd KW20	wbaP/rfbP	_	_	_	_	_	_	_	_	8e-32	0.34183	0.801
UICW01_10111	_	Putative glycosyltransferase	VFG000670	40.91	1	1	Shigella flexneri 2a str. 301	gtrB	LPS	VF0124	Defensive virulence factors,Endotoxin	_	_	Required for resistance to host defence and for the intracellular spread, but not for bacterial invasion	Composed of the O-antigen, core polysaccharides and lipid A; the genes involved in the biosynthesis of the basic O-antigen are located in the rfb/rfc loci; O-antigen modification is associated with temperate bacteriophages. Four different serotype-converting phages have been found: SfII, Sf6, SfV and SfX, which are involved in conversion of a serotype Y stain to serotypes 2a, 3b, 5a and X, respec…	_	3e-63	0.9595	0.99676
UICW01_30231	_	Putative UDP-2-acetamido-2-deoxy-3-oxo-D-glucuronate aminotransferase WbpE	VFG000036	40.87	1	1	Bordetella pertussis Tohama I	bplC	LPS	VF0033	Defensive virulence factors,Endotoxin	_	_	Prevents clearance of the organism by host surfactant protein; confers protection to the bacterium from complement-mediated cell lysis	B. pertussis LPS lacks a repetitive O-antigen due to the deletion of the wbm cluster; two types, band A and B. The band A trisaccharide from B. pertussis 1414 is composed of N-acetyl-D-glucosamine (D-GlcNAc), 2,3-diacetamido-2,3-dideoxy-D-mannuronic acid (D-ManNAc3NAcA), and 2-acetamido-4-methylaminofucose (FucNAc4NMe); The B. pertussis bpl locus is required for the biosynthesis of trisaccharide …	_	2e-93	0.98731	1.06284
UICW01_20998	_	Flagellar basal body protein	VFG001996	40.86	6	3	Legionella pneumophila subsp. pneumophila str. Philadelphia 1	flgG	Flagella	VF0157	Nonspecific virulence factors,Motility	_	_	Not required for intracellular growth but enhance the invasion capacity	Flagella expression is associated with the cellular cycle in L. pneumophila, the bacteria are not motile while multiplying in host cells, but become motile in the later stages of the infection process	_	3e-17	0.35632	0.89423
UICW01_10937	_	protein of unknown function	VFG001361	40.79	1	37	Streptococcus pneumoniae TIGR4	pspA	PspA	VF0152	Defensive virulence factors,Complement resistance	_	Four distinct domains:; an N-terminal highly charged <alpha>-helical region forms a coiled-coil structure, contains the protection-eliciting epitopes and much of the variability in sequence; a proline-rich domain acts as a tether and allows for greater flexibility and movement of the N-terminal functional module; a stretch of 10 highly conserved 20-amino-acid repeats, choline-binding domain; a ta…	Inhibits complement activation and reduces the effectiveness of complement receptor-mediated clearance mechanisms by preventing the deposition of C3b on the cell surface; binds to lactoferrin, the iron starage glycoprotein predominantly located in mucosal secretions, may be involved in iron acquistion	Surface protein: choline binding protein	PspA anti-complement function is attributed to the structural properties: dipole-like molecular; The electropositive end of the functional module of the molecule stabilizes the electronegative capsule; The other end of the functional module of PspA is electronegative and points away from pneumococci due to repulsive interactions with the electronegative capsule. This electronegative part of the P…	2e-14	0.10215	0.92683
UICW01_20989	flhA	Flagellar export protein component	VFG002356	40.67	4	1	Yersinia enterocolitica subsp. enterocolitica 8081	flhA	Flagella	VF0394	Nonspecific virulence factors,Motility,Offensive virulence factors,Secretion system,Type III secretion system,Invasion	_	_	Required for efficient cellular invasion.; YplA, a phospholipase is secreted by this type III flagellum secretion system. YplA is required for survival of Y. enterocolitica in the Peyer's patches and for stimulation of the acute inflammatory response of the host to the infection.	_	_	7e-178	0.99133	0.99854
UICW01_20992	fliP	Flagellar export protein component	VFG000044	40.65	10	1	Bordetella pertussis Tohama I	bscR	TTSS	VF0035	Offensive virulence factors,Secretion system,Type III secretion system	_	The bsc locus includes genes the encode components of the Bordetella type III secretion apparatus, secreted proteins and putative chaperones	The B. bronchiseptica TTSS modulates the host immune response, contributes to persistent colonization of the trachea	B. pertussis has genes that could encode a TTSS, but they seem not to be expressed. B. bronchiseptica and ovine B. parapertussis strains, by contrast, do have a functional TTSS	BopB, BopN, BopD, Bsp22 and BopC/BteA have been identified as type III secreted proteins; BopB and BopD are orthologues of the Yersinia YopB and YopD translocation proteins. BopB and BopD complex is responsible for the pore formation in the host plasma membrane that functions as the conduit for the transition of effector proteins into host cells; BopN is orthologous to YopN, which functions as a …	4e-46	0.82625	0.95964
UICW01_11261	_	Putative two-component response regulator	VFG043402	40.57	5	2	Campylobacter jejuni subsp. jejuni NCTC 11168	cheY	_	_	_	_	_	_	_	_	1e-16	0.45494	0.81538
UICW01_11261	_	Putative two-component response regulator	VFG043386	40.57	6	5	Helicobacter pylori 26695	cheY	_	_	_	_	_	_	_	_	8e-16	0.45494	0.85484
UICW01_11097	fhuC	Iron(3+)-hydroxamate ABC transporter, ATPase component	VFG000925	40.48	1	1	Escherichia coli CFT073	fepC	Enterobactin	VF0228	Nonspecific virulence factors,Iron uptake system,Siderophore	UPEC	A 669-kDa catecholate (which contain catechol rings) that is synthesized by E. coli and S. typhiumurium; Ferric enterobactin receptor FepA is a 724-residue integral outer membrane protein that transports ferric enterobactin into the periplasm; crystal structure of FepA: 1FEP	Iron uptake: the siderophore enterobactin imported through the FepA receptor and the FepBCDG system	An extremely effective iron chelator, with a formation constant for the iron complex of 1049. Fe3+ is coordinated by six catechol oxygens to form a metal chelate with a net negative charge of three	_	6e-76	0.92989	0.96923
UICW01_11798	_	Putative regulator	VFG045470	40.48	1	2	Enterococcus faecalis str. MMH594	cylR2	Cytolysin	VF0356	Offensive virulence factors,Toxin,Membrane-damaging,Pore-forming,Hemolysin/bacteriocin	_	Comprised of two nonidentical peptide subunits: CylLL(the long subunit) and CylLS (the short subunit), both of which are required for lytic activity;CylLL and CylLS are ribosomally synthesized as 68- and 63-amino-acid precursors, respectively, and then are posttranslationally modified by the CylM;The modified peptides are then proteolytically cleaved and secreted from the cell by CylB. CylB funct…	Capable of lysing erythrocytes, polymorphonuclear leukocytes and macrophages, as well as a broad range of gram-positive bacteria	Production and activation of cytolysin involves the products of a complex operon of eight genes and that this operon can be located on either pheromone-responsive plasmids or on the chromosome within a pathogenicity island;most of this gene locus is absent in E. faecalis V583 due to a 17-kbp deletion;Cytolysin expression is regulated by one of the subunits (CylLS'') through a quorum-sensing autoi…	_	2e-05	0.63636	0.93333
UICW01_11820	_	protein of unknown function	VFG000907	40.48	1	103	Escherichia coli CFT073	hlyB	Hemolysin	VF0225	Offensive virulence factors,Toxin,Membrane-damaging,Pore-forming,RTX toxin	UPEC	Pro-HlyA is activated in the cytoplasm to the hemolytically active form by HlyC, a fatty acid acyltransferase; C-terminal peptide Trp914-Arg936 is a major receptor-binding region; the HlyA export machinery consists of two specific inner mambrane (IM) proteins: HlyB, HlyD, and TolC, a multifunctional protein located in the outer membrane (OM); HlyB is inserted in the IM by eight hydrophobic <alpha…	Cytotoxic to many types of cells: erythrocytes, granulocytes, monocytes, endothelial cells and renal epithelial cells; stimulating the release of IL-1<beta> and TNF	Best-characterized RTX protein secreted by a type I secretion system: the structural gene encoding the hemolysin (hylA) is part of an operon that also encodes a dedicated export system (HylB and HylD comprising a type I secretion system) and a toxin modifying enzyme (HylC). The HylC protein is responsible for acylation of HylA, resulting in toxin activation; The hyl operon is found on a plasmid o…	HylA frist binds a receptor on the cell surface, a <beta>2-integrin in leukocytes or glycophorin in red blood cells, then becomes inserted in the cell membrane. Calcium binding to the glycine-rich repeats is essential for membrane lysis	2e-07	0.05941	0.93333
UICW01_11989	_	fragment of Putative ABC transporter, ATPase/permease components (part 3)	VFG009579	40.44	6	3	Mycobacterium tuberculosis H37Rv	irtB	_	_	_	_	_	_	_	_	2e-50	0.3886	0.97826
UICW01_20989	flhA	Flagellar export protein component	VFG006577	40.34	6	1	Helicobacter pylori 26695	flhA	_	_	_	_	_	_	_	_	2e-168	0.96726	1.03202
UICW01_30008	_	Putative sugar transferase	VFG001309	40.31	2	2	Staphylococcus aureus subsp. aureus MW2	cap8M	Capsule	VF0003	Defensive virulence factors,Antiphagocytosis	_	_	Prevent phagocytosis	Produced by over 90% of Staphylococcus aureus strains. Two serotypes (5 and 8) predominate among clinical isolates of S. aureus from humans	_	4e-38	0.95025	1.03243
UICW01_12225	_	Putative MotA/TolQ/ExbB proton channel	VFG014707	40.24	1	1	Pseudomonas aeruginosa PAO1	motC	_	_	_	_	_	_	_	_	3e-53	0.9572	1
UICW01_10996	_	Putative two-component response regulator	VFG001225	40	4	5	Pseudomonas aeruginosa PAO1	pilG	Type IV pili	VF0082	Offensive virulence factors,Adherence,Twitching motility	_	_	Attaches to host cells, but not to mucin, causing a twitching motility that allows the bacteria to move along the cell surface; biofilm formation	PilA, B, C, D, E, F, M, N, O, P, Q, T, U, V, W, X, Y1, Y2, Z, and fimT, U. V are involved in the biogenesis and machanical function of pili, pilG, H, I, K, chpA, B, C, D, E, pilS, R, fimS, rpoN, algR, algU, and vfr are involved in transcriptional regulation and chemosensory pathways that control the expression or activity of the twitching motility of the pili	The C-terminal receptor-binding domain of pilin binds to asialoGM1 gangliosies on host cells. Generally, GM1 gangliosides contain a sialic acid moiety. P.aeruginosa produces a neuraminidase which removes sialic acid residues from the GM1 to form the asialoGM1, which is a better receptor for the pili; The asialoGM1 is present in increased abundance on the surface of cystic fibrosis respiratory epi…	1e-20	0.52273	0.85185
UICW01_21008	flgC	Flagellar basal-body rod protein	VFG006686	40	2	1	Helicobacter pylori 26695	flgC	_	_	_	_	_	_	_	_	3e-26	0.96273	1.13971
Strain LF22
Label	Gene	Product	Vir Label	Ident %	OrderQ	OrderB	Vir Organism	Vir gene	VF Name	VF label	VF Classes	VF pathotype	VF structure	VF function	VF characteristic	VF mechanism	Eval	maxLrap	minLrap
CNEO_v1_790024	clpP	ATP-dependent Clp protease proteolytic subunit; Maxwell\'s demon	VFG000077	68.95	1	1	Listeria monocytogenes EGD-e	clpP	ClpP	VF0074	Defensive virulence factors,Stress protein	_	_	Serine protease involved in proteolysis and is required for growth under stress conditions	21.6 kDa protein belongs to a family of proteases highly conserved in prokaryotes and eukaryotes	_	1e-64	0.9602	0.9797
CNEO_v1_890015	clpP	ATP-dependent Clp protease proteolytic subunit; Maxwell\'s demon	VFG000077	63.49	1	2		clpP	ClpP	VF0074	Defensive virulence factors,Stress protein	_	_	Serine protease involved in proteolysis and is required for growth under stress conditions	21.6 kDa protein belongs to a family of proteases highly conserved in prokaryotes and eukaryotes	_	2e-65	0.94271	0.94764
CNEO_v1_100037	groEL	chaperonin large subunit	VFG001855	58.41	1	1	Legionella pneumophila subsp. pneumophila str. Philadelphia 1	htpB	Hsp60	VF0159	Offensive virulence factors,Adherence	_	_	Mediate a complement-independent attachment to mammalian and amoebal host cells	_	_	3e-108	0.98343	1.00565
CNEO_v1_170068	clpC	class III stress response-related ATPase, AAA+ superfamily; Maxwell\'s demon	VFG000079	55.53	1	1		clpC	ClpC	VF0072	Defensive virulence factors,Stress protein	_	_	An ATPase promoting early escape form the phagosome of macrophages;ClpC is also required for adhesion and invasion, possibly by modulating the expression of InlA,InlB and ActA	27-kDa stress protein belongs to the Hsp100/Clp family; Regulation of Clp protease expression is mediated by CtsR, the product of the first gene in the ClpC operon	_	8e-115	0.97852	1.00985
CNEO_v1_340043	mnaA	UDP-N-acetylmannosamine 2-epimerase	VFG001373	55.49	1	1	Streptococcus pneumoniae TIGR4	cps4I	Capsule	VF0144	Defensive virulence factors,Antiphagocytosis	_	_	Resistant to complement deposition and masks cell wall-associated complement from being recognized by the complement receptors on phagocytes	Ninety different capsule types have been identified. Each has a structurally distinct capsule, composed of repeating oligosaccharide units joined by glycosidic linkages	_	3e-94	0.98731	1.06284
CNEO_v1_1080048	pseB	UDP-N-acetylglucosamine 4,6-dehydratase (inverting)	VFG012002	55.12	1	1	Campylobacter jejuni subsp. jejuni NCTC 11168	pseB	_	_	_	_	_	_	_	_	3e-21	0.87179	0.89474
CNEO_v1_1170073	acpA	acyl carrier protein	VFG011430	54.41	1	1	Brucella melitensis bv. 1 str. 16M	acpXL	_	_	_	_	_	_	_	_	1e-51	0.86857	0.91566
CNEO_v1_1100021	fliP	component of the flagellar export machinery	VFG001915	53.94	1	1		fliP	Flagella	VF0114	Nonspecific virulence factors,Motility,Offensive virulence factors,Invasion,Phase variation,Chemotaxis	_	A single unsheathed flagellum that is present at each pole; Over 40 genes are involved in C. jejuni flagella biogenesis and assembly	Penetrating the mucus barrier; chemotaxis is also important for intestinal colonization;In the absence of a type III secretion system, the flagellar secretion apparatus appears to secrete several putative virulence proteins including FspA, FlaC and up to eight Cia proteins	Two different (approximately 59-kDa) flagellin subunits, FlaA and FlaB are subject to both antigenic variation and phase variation; The expression of FlaA and FlaB is controlled by different transcription factors, namely the alternative sigma28 (FlaA) and sigma54 (FlaB) transcription factors;post-translationally modified through O-linked glycosylation. The major modification are pseudaminic acid …	_	4e-32	0.78613	0.95775
CNEO_v1_490114	gtaB	UTP-glucose-1-phosphate uridylyltransferase	VFG000964	53.66	1	1	Streptococcus pyogenes M1 GAS	hasC	Hyaluronic acid capsule	VF0244	Defensive virulence factors,Antiphagocytosis,Offensive virulence factors,Adherence,Invasion	_	Composed of a polymer of hyaluronic acid containing repeating units of glucuronic acid and N-acetylglucosamine	GAS capsular hyaluronate is chemically quite similar to that found in human connective tissue. Thus, the capsule not only prevents phagocytosis by the usual route of discouraging C3b binding but makes the bacteria look like 'self' to the immune system; binds to CD44 to induce marked cytoskeletal rearragements manifested by membrane ruffling and disruption of intercellular junctions, thus promotes…	_	_	1e-121	0.99401	1
CNEO_v1_1100032	fliI	flagellar-specific ATPase subunit of export apparatus	VFG002144	53.39	1	1	Chlamydia trachomatis D/UW-3/CX	cdsN	TTSS	VF0344	Offensive virulence factors,Secretion system,Type III secretion system	_	_	Translocating different effectors into the host cell, depending on the phase of the developmental cycle	Type III secretion genes of Proteobacteria are usually tightly clustered in a pathogenicity island or on a plasmid, suggesting that they can be horizontally transferred as a unit. But chlamydial type III secretion loci are dispersed in at least three different chromosomal locations; The G+C contents of these loci, are similar to the overall G+C content of the genome, suggesting that the type III …	_	1e-83	0.9305	0.9877
CNEO_v1_490117	_	Sugar transferase	VFG000032	53.37	1	1	Bordetella pertussis Tohama I	bplG	LPS	VF0033	Defensive virulence factors,Endotoxin	_	_	Prevents clearance of the organism by host surfactant protein; confers protection to the bacterium from complement-mediated cell lysis	B. pertussis LPS lacks a repetitive O-antigen due to the deletion of the wbm cluster; two types, band A and B. The band A trisaccharide from B. pertussis 1414 is composed of N-acetyl-D-glucosamine (D-GlcNAc), 2,3-diacetamido-2,3-dideoxy-D-mannuronic acid (D-ManNAc3NAcA), and 2-acetamido-4-methylaminofucose (FucNAc4NMe); The B. pertussis bpl locus is required for the biosynthesis of trisaccharide …	_	3e-131	0.98433	0.99735
CNEO_v1_1510047	wbpD	UDP-2-acetamido-3-amino-2,3-dideoxy-D-glucuronate N-acetyltransferase	VFG000037	53.04	1	1		bplB	LPS	VF0033	Defensive virulence factors,Endotoxin	_	_	Prevents clearance of the organism by host surfactant protein; confers protection to the bacterium from complement-mediated cell lysis	B. pertussis LPS lacks a repetitive O-antigen due to the deletion of the wbm cluster; two types, band A and B. The band A trisaccharide from B. pertussis 1414 is composed of N-acetyl-D-glucosamine (D-GlcNAc), 2,3-diacetamido-2,3-dideoxy-D-mannuronic acid (D-ManNAc3NAcA), and 2-acetamido-4-methylaminofucose (FucNAc4NMe); The B. pertussis bpl locus is required for the biosynthesis of trisaccharide …	_	3e-110	0.95429	0.97376
CNEO_v1_500001	mgtA	fragment of Mg(2(+)) importing P-type ATPase (part 1)	VFG000574	52.09	1	1	Salmonella enterica subsp. enterica serovar Typhimurium str. LT2	mgtB	MgtBC	VF0106	Nonspecific virulence factors,Magnesium uptake	serovar typhimurium	_	MgtA and MgtB are not required for intracellular survival or for virulence, MgtC is essential for both functions	Hypothesized to be a magnesium transporter	_	0.0006	0.08989	0.97561
CNEO_v1_1500039	spsJ	dTDP-glucose 4,6-dehydratase	VFG013368	51.18	1	1	Haemophilus influenzae Rd KW20	rffG	_	_	_	_	_	_	_	Chlamydial TTS effectors include translocated actin-recruiting phosphoprotein (Tarp), Ser/Thr protein kinase (Pkn5), negative regulator of TTS (CopN), inclusion membrane proteins IncA, IncB and IncC. The Tir-like effector protein Tarp might function as a receptor for an unidentified chlamydial intimin analog and mediate the recruitment of actin to the C. trachomatis inclusion. Tarp is activated u…	8e-155	1	1.00913
CNEO_v1_1160009	uppS	undecaprenyl pyrophosphate synthase	VFG002190	51.06	1	1	Enterococcus faecalis V583	cpsA	Capsule	VF0361	Defensive virulence factors,Antiphagocytosis	_	_	Contributes to host immune evasion	The biosynthesis of capsular polysaccharides by E. faecalis is encoded by the csp operon, which includes 11 open reading frames (cpsA to cpsK ). However, only 7 open reading frames in the cps operon are essential for capsule production (cpsC, cpsD, cpsE, cpsG, cpsI, cpsJ , and cpsK); Previous genetic evidence demonstrated that E. faecalis isolates can be classified in 1 of 3 capsule operon polymo…	_	0.0000002	0.79104	0.80303
CNEO_v1_1080049	_	Pseudaminic acid biosynthesis protein PseA	VFG012019	50.66	1	1		pseA	_	_	_	_	_	_	_	_	0.0000000006	0.80556	0.87879
CNEO_v1_220003	adhE	aldehyde-alcohol dehydrogenase	VFG006717	50.3	1	1		lap	Lap	VF0444	Offensive virulence factors,Adherence	_	_	Promotes bacterial adhesion to intestinal cells	Originally named surface protein p104, is a 104 kDa adhesion protein, present in every Listeria spp except L. grayi	_	0.00002	0.63636	0.93333
CNEO_v1_1100046	pseI	Pseudaminic acid synthase	VFG012022	49.7	1	1		pseI	_	_	_	_	_	_	_	Masks bound C3 from detection on the surface of E. faecalis; masks lipoteichoic acid from detection	6e-78	0.86716	0.9252
CNEO_v1_510102	_	Peptidyl-prolyl cis-trans isomerase	VFG041304	49.69	1	1		lirB	_	_	_	_	_	_	_	_	3e-75	0.92989	0.96923
CNEO_v1_700010	_	UDP-N-acetylglucosamine 2-epimerase homolog	VFG000035	48.88	1	1		bplD	LPS	VF0033	Defensive virulence factors,Endotoxin	_	_	Prevents clearance of the organism by host surfactant protein; confers protection to the bacterium from complement-mediated cell lysis	B. pertussis LPS lacks a repetitive O-antigen due to the deletion of the wbm cluster; two types, band A and B. The band A trisaccharide from B. pertussis 1414 is composed of N-acetyl-D-glucosamine (D-GlcNAc), 2,3-diacetamido-2,3-dideoxy-D-mannuronic acid (D-ManNAc3NAcA), and 2-acetamido-4-methylaminofucose (FucNAc4NMe); The B. pertussis bpl locus is required for the biosynthesis of trisaccharide …	_	1e-118	0.99705	1.00297
CNEO_v1_790006	msrA	Peptide methionine sulfoxide reductase MsrA	VFG037100	48.37	1	2	Neisseria meningitidis MC58	msrA/B(pilB	MsrAB	VF0456	Defensive virulence factors,Stress protein	_	_	Repairs oxidized proteins	Methionine sulfoxide reductases (Msr) are enzymes that catalyze the reduction of free and protein-bound methionine sulfoxide (MetSO) back to Met. Two structurally unrelated classes of Msrs have been described so far. MsrAs are stereo specific toward the S isomer on the sulfur of the sulfoxide function, whereas MsrBs are specific toward the R isomer	_	9e-63	0.3816	0.96552
CNEO_v1_1380015	_	protein of unknown function	VFG013248	48.21	1	20		msbA	_	_	_	_	_	_	_	_	6e-41	0.99015	1.03077
CNEO_v1_1140012	_	Gamma carbonic anhydrase family protein	VFG045340	48.03	1	1		ricA	RicA	VF0414	Defensive virulence factors,Intracellular survival	_	_	Specifically interacts with GDP bound form of Rab2. the RicA-Rab2 interaction may affect the maturation of the Brucella-containing vacuole in a way that slows intracellular replication, thereby contributing to the evasion of the innate immune system.	The secretion system functional for RicA secretion remains to be discovered	_	1e-46	0.93082	0.94268
CNEO_v1_1170063	coaD	phosphopantetheine adenylyltransferase	VFG000320	47.97	1	1	Helicobacter pylori 26695	kdtB	LPS	VF0056	Defensive virulence factors,Endotoxin,Offensive virulence factors,Adherence	_	Under-phosphorylation and under-acylation of lipid A compared with enterobacterial lipid A; the average length of the fatty acid chains in H. pylori lipid A is longer (16 to 18 carbons) than in E. coli (12 to 14 carbons)	H. pylori LPS have much lower immunobiological activities than enterobacterial LPS, thus may prolong H. pylori infection for longer; mediates a lectin-like interaction with laminin, the binding may disrupt epithelial cell-basement membrane interactions contributing to the disruption of gastric mucosal integrity and the development of gastric leakiness associated with the bacterium	_	_	4e-16	0.97753	0.98864
CNEO_v1_1130002	pilT	Type IV pilus retractation ATPase PilT	VFG001223	47.14	1	1	Pseudomonas aeruginosa PAO1	pilT	Type IV pili	VF0082	Offensive virulence factors,Adherence,Twitching motility	_	_	Attaches to host cells, but not to mucin, causing a twitching motility that allows the bacteria to move along the cell surface; biofilm formation	PilA, B, C, D, E, F, M, N, O, P, Q, T, U, V, W, X, Y1, Y2, Z, and fimT, U. V are involved in the biogenesis and machanical function of pili, pilG, H, I, K, chpA, B, C, D, E, pilS, R, fimS, rpoN, algR, algU, and vfr are involved in transcriptional regulation and chemosensory pathways that control the expression or activity of the twitching motility of the pili	Specific receptors have not been identified	0	0.98364	1
CNEO_v1_520035	msrAB	Peptide methionine sulfoxide reductase MsrA / Peptide methionine sulfoxide reductase MsrB	VFG037100	47.04	1	1		msrA/B(pilB	MsrAB	VF0456	Defensive virulence factors,Stress protein	_	_	Repairs oxidized proteins	Methionine sulfoxide reductases (Msr) are enzymes that catalyze the reduction of free and protein-bound methionine sulfoxide (MetSO) back to Met. Two structurally unrelated classes of Msrs have been described so far. MsrAs are stereo specific toward the S isomer on the sulfur of the sulfoxide function, whereas MsrBs are specific toward the R isomer	_	2e-40	0.71556	0.85638
CNEO_v1_1080034	fliY	flagellar motor switching and energizing phosphatase	VFG002018	46.88	1	1		fliN	Flagella	VF0157	Nonspecific virulence factors,Motility	_	_	Not required for intracellular growth but enhance the invasion capacity	Flagella expression is associated with the cellular cycle in L. pneumophila, the bacteria are not motile while multiplying in host cells, but become motile in the later stages of the infection process	_	2e-24	0.24615	0.88073
CNEO_v1_2080011	_	protein of unknown function	VFG000366	46.88	1	26	Yersinia pestis CO92	ybtQ	Yersiniabactin	VF0136	Nonspecific virulence factors,Iron uptake system,Siderophore	_	Yeriniabactin belongs to a small sub-group of phenolate siderophores and has an affinity for ferric iron (KD=4 x 10-36) much higher than for ferrous iron.	FyuA/Psn-Irp system uses yersiniabactin, a siderophore that can remove iron from a number of mammalian proteins, due to its extremely high affinity for ferric iron	One of the major differences between low- and high-pathogenicity Yersinia lies in their ability to capture the iron molecules necessary for their systemic dissemination in the host	_	5e-37	0.8883	0.95977
CNEO_v1_50046	_	Peptidyl-prolyl cis-trans isomerase	VFG041304	46.71	1	2		lirB	_	_	_	_	_	_	_	Assemble and activate a type IV secretion system in the bacterial membrane that exports plasmid and virulence factors to inhibit the phago-lysosome fusion and reprogram the Legionella-bearing vacuole; IcmS was shown to bind members of the SidE family (SidE, SdeA, SdeB, SdeC) and to be required for the export of SdeA; IcmW interacted with and was required for the translocation of additional Dot/Ic…	1e-36	0.97333	0.9932
CNEO_v1_1180013	fabG	beta-ketoacyl-acyl carrier protein reductase	VFG005767	46.69	1	1	Streptococcus agalactiae 2603V/R	cylG	_	_	_	_	_	_	_	_	5e-59	0.46869	0.87218
CNEO_v1_1360052	galE	UDP-glucose 4-epimerase	VFG002361	46.29	1	1	Yersinia enterocolitica subsp. enterocolitica 8081	galE	O-antigen	VF0392	Nonspecific virulence factors,Other	_	_	LPS O antigen mutants were severely impaired in their ability to colonize the Peyer's patches and did not colonize spleen and liver. The absence of O antigen in the outer membrane affects the expression of other Yersinia virulence factors.	Y. enterocolitica O antigen expression is temperature regulated.	_	5e-94	0.95	0.9596
CNEO_v1_100008	rdgB	deoxyinosine/deoxyxanthosine triphosphate pyrophosphatase, promiscuous (subunit A)	VFG013265	45.27	1	1		orfM	_	_	_	_	_	_	_	_	3e-85	0.95455	0.97927
CNEO_v1_700007	capD	Capsular polysaccharide biosynthesis protein CapD	VFG001300	45.05	1	1	Staphylococcus aureus subsp. aureus MW2	cap8D	Capsule	VF0003	Defensive virulence factors,Antiphagocytosis	_	_	Prevent phagocytosis	Produced by over 90% of Staphylococcus aureus strains. Two serotypes (5 and 8) predominate among clinical isolates of S. aureus from humans	_	0	0.98171	0.99506
CNEO_v1_1180016	fabZ	beta-hydroxyacyl-[acyl carrier protein] dehydratase	VFG011399	44.12	1	1		fabZ	_	_	_	_	_	_	_	Host cell receptor is Hsp60	0	0.97133	0.97806
CNEO_v1_100042	adh	NADPH-dependent butanol dehydrogenase	VFG006717	43.44	1	2		lap	Lap	VF0444	Offensive virulence factors,Adherence	_	_	Promotes bacterial adhesion to intestinal cells	Originally named surface protein p104, is a 104 kDa adhesion protein, present in every Listeria spp except L. grayi	Host cell receptor is Hsp60	3e-95	0.44919	1.00517
CNEO_v1_1280082	_	protein of unknown function	VFG005767	43.42	1	4		cylG	_	_	_	_	_	_	_	Bile salts are the end products of the cholesterol metabolism in the liver and are stored in the gall bladder and released into the duodenum, helping fat digestion. In addition, bile salts are known to have antimicrobial activity since they are amphipathic molecules which can attack and degrade lipid membranes. BSH can transform and inactive the bile salts by catalyzing the hydrolysis of the amid…	3e-82	1.00608	1.01846
CNEO_v1_1500008	ykoT	fragment of putative glycosyltransferase (part 1)	VFG000670	43.37	1	2	Shigella flexneri 2a str. 301	gtrB	LPS	VF0124	Defensive virulence factors,Endotoxin	_	_	Required for resistance to host defence and for the intracellular spread, but not for bacterial invasion	Composed of the O-antigen, core polysaccharides and lipid A; the genes involved in the biosynthesis of the basic O-antigen are located in the rfb/rfc loci; O-antigen modification is associated with temperate bacteriophages. Four different serotype-converting phages have been found: SfII, Sf6, SfV and SfX, which are involved in conversion of a serotype Y stain to serotypes 2a, 3b, 5a and X, respec…	_	2e-48	0.2931	0.96226
CNEO_v1_1130045	_	Aspartyl-tRNA amidotransferase	VFG045566	43.15	1	1		lpg2359	Dot/Icm	VF0156	Offensive virulence factors,Secretion system,Type IV secretion system	_	Majority of the dot/icm genes are predicted to encode membrane-associated proteins;DotA is an integral cytoplasmic membrane protein with 8 membrane-spanning domians; IcmK and IcmB proteins are on bacterial surface; IcmQ, IcmS, IcmR, IcmW located in the bacterial cytoplasm;IcmS, IcmW, IvgA are chaperons; IcmX are periplasmic protein; RalF structure: 1XSZ	Allows survival and growth in macrophages, prevent phagosome acifidication and lysosome fusion, essential for induction of apoptosis in human macrophages	14 genes share detecable homology to the tra/trb genes of col1b-P9 plasmid, a member of the IncI class of conjugal plasmids; the second type IV secretion apparatus lvh(Legionella vir homologs) system is poorly characterized. Its 11 genes are located on a genomic-island-like region. It might play a role in the efficiency of host cell infection by L. pneumophila grown at lower temperatures. However…	_	9e-90	0.61494	1.00943
CNEO_v1_1280063	esiB	Secretory immunoglobulin A-binding protein EsiB	VFG010515	43.1	1	1		lidL	_	_	_	_	_	_	_	The C-terminal receptor-binding domain of pilin binds to asialoGM1 gangliosies on host cells. Generally, GM1 gangliosides contain a sialic acid moiety. P.aeruginosa produces a neuraminidase which removes sialic acid residues from the GM1 to form the asialoGM1, which is a better receptor for the pili; The asialoGM1 is present in increased abundance on the surface of cystic fibrosis respiratory epi…	1e-80	0.81395	0.96552
CNEO_v1_1100020	fliQ	component of the flagellar export machinery	VFG006667	42.53	1	1		fliQ	_	_	_	_	_	_	_	_	2e-100	0.75192	0.84632
CNEO_v1_490054	_	MBOAT family protein	VFG000130	41.69	1	2		algI	Alginate	VF0091	Defensive virulence factors,Antiphagocytosis,Serum resistance	_	Alginate is a linear polymer of high molecular weight composed of the uronic acids <beta>-D-mannuronate and its C-5 epimer, <alpha>-L-guluronate, which are linked by <beta>-1,4 glycosidic bonds; The early steps in the biosynthesis of alginate to form GDP mannuronic acid require the products of algA and algC to convert fructose-6-phosphate to GDP-mannose and then require the product of algD to con…	Allows the bacteria form biofilm; contributes to the persistence of the bacteria in the CF lung: act as an adhesin, preventing the bacteria from being expelled from the lung, and alginate slime layer makes it more difficult for phagocytes to ingest and kill the bacteria	Alginate production is frequently referred to as mucoidy because colonies producing alginate have a wet glistening (mucoid) appearance, which is very different from that of colonies not producing alginate; most of the alginate biosynthetic genes are clustered in the algD operon; Alginate production is highly regulated. Regulatory genes are located in two areas far removed from the biosynthetic ge…	_	0	0.95474	0.98253
[truncated: 535 more rows]

## Sheet: Table S9.
Table S9. Potential resistance gene of the C. neonatale genomes.
[truncated: 3 more rows]

## Sheet: Table S10
Table S10. Antibiotic susceptibility of C. neonatale LF22, CB12, CC3_PB and 250.09 strains.
	Antibiotic diameter inhibition (mm)
[truncated: 15 more rows]
